# Supplementary material for: 7-Meth­oxy­penta­cyclo­[5.4.0.02,6.03,10.05,9]undec­ane-8,11-dione
Source: IUCrdata. 2020 Oct 20;5(Pt 10):x201380. doi: 10.1107/S2414314620013802 (PMC9462166; doi:10.1107/S2414314620013802)
Supplement: Supplementary file 1 [file x-05-x201380-sup1.cif]

##############################################################################
#                                                                            #
# This CIF contains the data for a data article accepted for                 #
# publication in IUCrData. It conforms to the requirements of                #
# Notes for Authors for IUCrData, and has been                               #
# peer reviewed under the auspices of IUCrData.                              #
#                                                                            #
# Full details of the Crystallographic Information File format               #
# are given in the paper "The Crystallographic Information File (CIF):       #
# a New Standard Archive File for Crystallography" by S. R. Hall, F. H.      #
# Allen and I. D. Brown [Acta Cryst. (1991), A47, 655-685].                  #
#                                                                            #
# The current version of the core CIF dictionary is obtainable from          #
# ftp://ftp.iucr.org/pub/cif_core.dic.                                       #
#                                                                            #
# Software is freely available for graphical display of the structure(s)     #
# in this CIF. For information consult the CIF software page                 #
# http://www.iucr.org/resources/cif/software.                                #
#                                                                            #
# This file may be used for bona fide research purposes within the           #
# scientific community so long as proper attribution is given to the data    # 
# article from which it was obtained.                                        #
#                                                                            #
##############################################################################
data_I
_database_code_depnum_ccdc_archive 'CCDC 1902538'
_audit_creation_method
;
Olex2 1.2
(compiled 2018.05.29 svn.r3508 for OlexSys, GUI svn.r5506)
;
_journal_date_recd_electronic     2020-10-07
_journal_date_accepted     2020-10-15
_journal_name_full     'IUCrData'
_journal_year     2020
_journal_volume     5
_journal_issue     10
_journal_page_first     0
_journal_page_last     0
_journal_paper_category     HO
_journal_paper_doi     10.1107/S2414314620013802
_journal_coeditor_code     BT4099
_publ_contact_author_name     'Sambasivarao Kotha'
_publ_contact_author_address
;
Department of Chemistry
Indian Institute of Technology Bombay
Powai, Mumbai - 400076
India
;
_publ_contact_author_email     'srk@chem.iitb.ac.in'
_publ_contact_author_fax     '+912225767152'
_publ_contact_author_phone     '+912225767160'
_publ_section_title
;
7-Methoxypentacyclo[5.4.0.0^2,6^.0^3,10^.0^5,9^]undecane-8,11-dione
;
loop_
    _publ_author_name
    _publ_author_footnote
    _publ_author_address
    'Kotha, Sambasivarao' .
;
Department of Chemistry
Indian Institute of Technology Bombay
Powai, Mumbai - 400076
India
;
    'Ansari, Saima' .
;
Department of Chemistry
Indian Institute of Technology Bombay
Powai, Mumbai - 400076
India
;
    'Cheekatla, Subba Rao' .
;
Department of Chemistry
Indian Institute of Technology Bombay
Powai, Mumbai - 400076
India
;
_publ_section_synopsis
;
The crystal structure of a methoxy-substituted Cookson's dione derivative is
presented.
;
_chemical_name_systematic
;
7-Methoxypentacyclo[5.4.0.0^2,6^.0^3,10^.0^5,9^]undecane-8,11-dione
;
_chemical_name_common     ?
_chemical_formula_moiety     'C12 H12 O3'
_chemical_formula_sum     'C12 H12 O3'
_chemical_formula_iupac     'C12 H12 O3'
_chemical_formula_weight     204.22
_chemical_melting_point     ?
_space_group_crystal_system     monoclinic
_space_group_name_H-M_alt     'P 1 21/c 1'
_space_group_name_Hall     '-P 2ybc'
loop_
    _space_group_symop_operation_xyz
    'x, y, z'
    '-x, y+1/2, -z+1/2'
    '-x, -y, -z'
    'x, -y-1/2, z-1/2'
_cell_length_a     6.3136(2)
_cell_length_b     11.6138(5)
_cell_length_c     12.6330(5)
_cell_angle_alpha     90
_cell_angle_beta     95.292(3)
_cell_angle_gamma     90
_cell_volume     922.37(6)
_cell_formula_units_Z     4
_cell_measurement_reflns_used     1649
_cell_measurement_theta_min     3.2997
_cell_measurement_theta_max     32.7682
_cell_measurement_temperature     150(2)
_exptl_crystal_description     block
_exptl_crystal_colour     colourless
_exptl_crystal_size_max     0.34
_exptl_crystal_size_mid     0.28
_exptl_crystal_size_min     0.23
_exptl_crystal_density_diffrn     1.471
_exptl_crystal_density_meas     ?
_exptl_crystal_density_method     'not measured'
_exptl_crystal_F_000     432
_exptl_absorpt_coefficient_mu     0.105
_exptl_absorpt_correction_type     multi-scan
_exptl_absorpt_process_details
;
(CrysAlis RED; Oxford Diffraction, 2008)
;
_exptl_absorpt_correction_T_min     0.9651
_exptl_absorpt_correction_T_max     0.9762
_diffrn_ambient_temperature     150.15
_diffrn_source     ?
_diffrn_radiation_type     MoK\a
_diffrn_radiation_wavelength     0.71073
_diffrn_measurement_device_type     'Oxford Diffraction Xcalibur-S'
_diffrn_measurement_method     \w/q-scan
_diffrn_detector_area_resol_mean     15.9948
_diffrn_reflns_number     4686
_diffrn_reflns_av_R_equivalents     0.0196
_diffrn_reflns_av_unetI/netI     0.0205
_diffrn_reflns_theta_min     3.684
_diffrn_reflns_theta_max     24.994
_diffrn_reflns_theta_full     24.994
_diffrn_measured_fraction_theta_max     0.997
_diffrn_measured_fraction_theta_full     0.997
_diffrn_reflns_limit_h_min     -7
_diffrn_reflns_limit_h_max     4
_diffrn_reflns_limit_k_min     -13
_diffrn_reflns_limit_k_max     13
_diffrn_reflns_limit_l_min     -13
_diffrn_reflns_limit_l_max     15
_refine_special_details
;
The H atoms were found in a difference map but refined using a
riding model with C---H ranging from 0.98 \%A to 1.00 \%A and U(H) set to 1.2
<i>U</i>~eq~(C) or 1.5 <i>U</i>~eq~(C~methyl~).
;
_reflns_number_total     1620
_reflns_number_gt     1432
_reflns_threshold_expression     'I > 2\s(I)'
_refine_ls_structure_factor_coef     Fsqd
_refine_ls_matrix_type     full
_refine_ls_R_factor_all     0.0551
_refine_ls_R_factor_gt     0.0477
_refine_ls_wR_factor_gt     0.1075
_refine_ls_wR_factor_ref     0.1106
_refine_ls_goodness_of_fit_ref     1.096
_refine_ls_restrained_S_all     1.096
_refine_ls_number_reflns     1620
_refine_ls_number_parameters     137
_refine_ls_number_restraints     0
_refine_ls_hydrogen_treatment     constr
_refine_ls_weighting_scheme     calc
_refine_ls_weighting_details
              'w=1/[\s^2^(Fo^2^)+(0.0339P)^2^+1.1811P] where P=(Fo^2^+2Fc^2^)/3'
_atom_sites_solution_hydrogens     geom
_atom_sites_solution_primary     dual
_atom_sites_solution_secondary     ?
_refine_ls_shift/su_max     0.000
_refine_ls_shift/su_mean     0.000
_refine_diff_density_max     0.305
_refine_diff_density_min     -0.186
_refine_ls_extinction_method     none
_refine_ls_extinction_coef     .
loop_
    _atom_type_symbol
    _atom_type_description
    _atom_type_scat_dispersion_real
    _atom_type_scat_dispersion_imag
    _atom_type_scat_source
    'C' 'C' 0.0033 0.0016
                         'International Tables Vol C Tables 4.2.6.8 and 6.1.1.4'
    'H' 'H' 0.0000 0.0000
                         'International Tables Vol C Tables 4.2.6.8 and 6.1.1.4'
    'O' 'O' 0.0106 0.0060
                         'International Tables Vol C Tables 4.2.6.8 and 6.1.1.4'
_computing_data_collection
;
CrysAlis CCD (Oxford Diffraction, 2008)
;
_computing_cell_refinement
;
CrysAlis RED (Oxford Diffraction, 2008)
;
_computing_data_reduction
;
CrysAlis RED (Oxford Diffraction, 2008)
;
_computing_structure_solution
;
ShelXT (Sheldrick, 2015a)
;
_computing_structure_refinement
;
ShelXL (Sheldrick, 2015b)
;
_computing_molecular_graphics
;
<i>OLEX2</i> (Dolomanov <i>et al.</i>,  2009)
;
_computing_publication_material
;
<i>OLEX2</i> (Dolomanov <i>et al.</i>,  2009)
;
loop_
    _atom_site_type_symbol
    _atom_site_label
    _atom_site_fract_x
    _atom_site_fract_y
    _atom_site_fract_z
    _atom_site_U_iso_or_equiv
    _atom_site_adp_type
    _atom_site_calc_flag
    _atom_site_occupancy
    _atom_site_disorder_assembly
    _atom_site_disorder_group
    O O1 0.5101(2) 0.05611(13) 0.88757(12) 0.0213(4) Uani d 1 . .
    O O2 0.7295(2) 0.00528(14) 0.69852(12) 0.0252(4) Uani d 1 . .
    O O3 0.1795(2) -0.10734(14) 0.62216(13) 0.0281(4) Uani d 1 . .
    C C1 0.7014(4) 0.1112(2) 0.93007(18) 0.0231(5) Uani d 1 . .
    H H1A 0.8199 0.0856 0.8910 0.035 Uiso calc 1 . .
    H H1B 0.7304 0.0910 1.0053 0.035 Uiso calc 1 . .
    H H1C 0.6852 0.1949 0.9231 0.035 Uiso calc 1 . .
    C C2 0.4378(3) 0.09282(18) 0.78544(17) 0.0183(5) Uani d 1 . .
    C C3 0.5748(3) 0.06703(18) 0.69536(17) 0.0186(5) Uani d 1 . .
    C C4 0.4765(3) 0.13774(19) 0.60217(17) 0.0205(5) Uani d 1 . .
    H H4 0.5664 0.1421 0.5411 0.025 Uiso calc 1 . .
    C C5 0.4380(3) 0.25570(19) 0.65426(17) 0.0219(5) Uani d 1 . .
    H H5 0.5615 0.3100 0.6586 0.026 Uiso calc 1 . .
    C C6 0.3617(3) 0.21926(19) 0.76243(17) 0.0204(5) Uani d 1 . .
    H H6 0.3814 0.2757 0.8223 0.024 Uiso calc 1 . .
    C C7 0.1322(3) 0.17496(19) 0.73067(17) 0.0201(5) Uani d 1 . .
    H H7 0.0168 0.2055 0.7720 0.024 Uiso calc 1 . .
    C C8 0.2040(3) 0.04885(19) 0.75312(17) 0.0202(5) Uani d 1 . .
    H H8 0.1322 0.0060 0.8084 0.024 Uiso calc 1 . .
    C C9 0.2003(3) -0.00636(19) 0.64421(18) 0.0211(5) Uani d 1 . .
    C C10 0.2401(3) 0.0924(2) 0.57020(18) 0.0225(5) Uani d 1 . .
    H H10 0.2100 0.0735 0.4931 0.027 Uiso calc 1 . .
    C C11 0.1045(4) 0.1921(2) 0.60828(18) 0.0232(5) Uani d 1 . .
    H H11 -0.0461 0.1944 0.5759 0.028 Uiso calc 1 . .
    C C12 0.2344(4) 0.30022(19) 0.59218(18) 0.0239(5) Uani d 1 . .
    H H12A 0.1760 0.3693 0.6250 0.029 Uiso calc 1 . .
    H H12B 0.2528 0.3151 0.5164 0.029 Uiso calc 1 . .
loop_
    _atom_site_aniso_label
    _atom_site_aniso_U_11
    _atom_site_aniso_U_22
    _atom_site_aniso_U_33
    _atom_site_aniso_U_12
    _atom_site_aniso_U_13
    _atom_site_aniso_U_23
    O1 0.0240(8) 0.0213(8) 0.0187(8) -0.0036(7) 0.0019(6) 0.0028(6)
    O2 0.0209(8) 0.0287(9) 0.0265(9) 0.0030(7) 0.0040(6) -0.0010(7)
    O3 0.0281(9) 0.0185(9) 0.0369(10) -0.0011(7) -0.0014(7) -0.0055(7)
    C1 0.0258(12) 0.0230(12) 0.0200(11) -0.0045(10) -0.0006(9) -0.0018(9)
    C2 0.0223(11) 0.0147(11) 0.0178(11) 0.0000(9) 0.0015(9) 0.0009(8)
    C3 0.0167(11) 0.0172(11) 0.0223(11) -0.0036(9) 0.0032(8) -0.0021(9)
    C4 0.0188(10) 0.0250(12) 0.0182(11) -0.0013(9) 0.0045(8) -0.0004(9)
    C5 0.0237(11) 0.0199(12) 0.0222(12) -0.0044(9) 0.0026(9) 0.0015(9)
    C6 0.0260(11) 0.0162(11) 0.0194(11) -0.0004(9) 0.0042(9) -0.0011(9)
    C7 0.0186(11) 0.0176(11) 0.0249(12) 0.0029(9) 0.0060(9) 0.0000(9)
    C8 0.0181(11) 0.0190(11) 0.0243(12) -0.0009(9) 0.0065(8) 0.0031(9)
    C9 0.0130(10) 0.0202(12) 0.0292(12) 0.0001(9) -0.0034(8) -0.0024(9)
    C10 0.0235(12) 0.0234(12) 0.0201(12) 0.0013(9) -0.0009(9) -0.0034(9)
    C11 0.0209(11) 0.0234(12) 0.0249(12) 0.0030(9) 0.0001(9) 0.0015(10)
    C12 0.0286(12) 0.0187(11) 0.0248(12) 0.0024(10) 0.0047(9) 0.0048(9)
_geom_special_details
;
 All esds (except the esd in the dihedral angle between two l.s. planes)
 are estimated using the full covariance matrix.  The cell esds are taken
 into account individually in the estimation of esds in distances, angles
 and torsion angles; correlations between esds in cell parameters are only
 used when they are defined by crystal symmetry.  An approximate (isotropic)
 treatment of cell esds is used for estimating esds involving l.s. planes.
;
loop_
    _geom_bond_atom_site_label_1
    _geom_bond_atom_site_label_2
    _geom_bond_site_symmetry_2
    _geom_bond_distance
    _geom_bond_publ_flag
    O1 C1 . 1.427(3) ?
    O1 C2 . 1.395(3) ?
    O2 C3 . 1.209(3) ?
    O3 C9 . 1.210(3) ?
    C1 H1A . 0.9800 ?
    C1 H1B . 0.9800 ?
    C1 H1C . 0.9800 ?
    C2 C3 . 1.521(3) ?
    C2 C6 . 1.564(3) ?
    C2 C8 . 1.579(3) ?
    C3 C4 . 1.520(3) ?
    C4 H4 . 1.0000 ?
    C4 C5 . 1.549(3) ?
    C4 C10 . 1.599(3) ?
    C5 H5 . 1.0000 ?
    C5 C6 . 1.549(3) ?
    C5 C12 . 1.533(3) ?
    C6 H6 . 1.0000 ?
    C6 C7 . 1.555(3) ?
    C7 H7 . 1.0000 ?
    C7 C8 . 1.552(3) ?
    C7 C11 . 1.553(3) ?
    C8 H8 . 1.0000 ?
    C8 C9 . 1.516(3) ?
    C9 C10 . 1.516(3) ?
    C10 H10 . 1.0000 ?
    C10 C11 . 1.543(3) ?
    C11 H11 . 1.0000 ?
    C11 C12 . 1.523(3) ?
    C12 H12A . 0.9900 ?
    C12 H12B . 0.9900 ?
loop_
    _geom_angle_atom_site_label_1
    _geom_angle_atom_site_label_2
    _geom_angle_atom_site_label_3
    _geom_angle_site_symmetry_1
    _geom_angle_site_symmetry_3
    _geom_angle
    _geom_angle_publ_flag
    C2 O1 C1 . . 113.86(16) ?
    O1 C1 H1A . . 109.5 ?
    O1 C1 H1B . . 109.5 ?
    O1 C1 H1C . . 109.5 ?
    H1A C1 H1B . . 109.5 ?
    H1A C1 H1C . . 109.5 ?
    H1B C1 H1C . . 109.5 ?
    O1 C2 C3 . . 118.11(17) ?
    O1 C2 C6 . . 121.84(18) ?
    O1 C2 C8 . . 111.03(17) ?
    C3 C2 C6 . . 103.41(17) ?
    C3 C2 C8 . . 108.99(17) ?
    C6 C2 C8 . . 89.53(15) ?
    O2 C3 C2 . . 127.2(2) ?
    O2 C3 C4 . . 128.1(2) ?
    C4 C3 C2 . . 104.68(17) ?
    C3 C4 H4 . . 113.9 ?
    C3 C4 C5 . . 102.57(17) ?
    C3 C4 C10 . . 108.83(17) ?
    C5 C4 H4 . . 113.9 ?
    C5 C4 C10 . . 102.63(17) ?
    C10 C4 H4 . . 113.9 ?
    C4 C5 H5 . . 115.4 ?
    C4 C5 C6 . . 101.95(17) ?
    C6 C5 H5 . . 115.4 ?
    C12 C5 C4 . . 103.79(17) ?
    C12 C5 H5 . . 115.4 ?
    C12 C5 C6 . . 103.25(17) ?
    C2 C6 H6 . . 117.4 ?
    C5 C6 C2 . . 107.77(17) ?
    C5 C6 H6 . . 117.4 ?
    C5 C6 C7 . . 102.77(17) ?
    C7 C6 C2 . . 90.01(16) ?
    C7 C6 H6 . . 117.4 ?
    C6 C7 H7 . . 117.0 ?
    C8 C7 C6 . . 90.88(16) ?
    C8 C7 H7 . . 117.0 ?
    C8 C7 C11 . . 107.91(17) ?
    C11 C7 C6 . . 103.36(17) ?
    C11 C7 H7 . . 117.0 ?
    C2 C8 H8 . . 117.0 ?
    C7 C8 C2 . . 89.57(16) ?
    C7 C8 H8 . . 117.0 ?
    C9 C8 C2 . . 107.88(17) ?
    C9 C8 C7 . . 104.69(18) ?
    C9 C8 H8 . . 117.0 ?
    O3 C9 C8 . . 127.7(2) ?
    O3 C9 C10 . . 127.8(2) ?
    C10 C9 C8 . . 104.48(18) ?
    C4 C10 H10 . . 114.1 ?
    C9 C10 C4 . . 107.28(17) ?
    C9 C10 H10 . . 114.1 ?
    C9 C10 C11 . . 104.33(18) ?
    C11 C10 C4 . . 101.91(17) ?
    C11 C10 H10 . . 114.1 ?
    C7 C11 H11 . . 115.2 ?
    C10 C11 C7 . . 101.50(17) ?
    C10 C11 H11 . . 115.2 ?
    C12 C11 C7 . . 103.08(18) ?
    C12 C11 C10 . . 104.82(18) ?
    C12 C11 H11 . . 115.2 ?
    C5 C12 H12A . . 112.7 ?
    C5 C12 H12B . . 112.7 ?
    C11 C12 C5 . . 95.17(17) ?
    C11 C12 H12A . . 112.7 ?
    C11 C12 H12B . . 112.7 ?
    H12A C12 H12B . . 110.2 ?
loop_
    _geom_torsion_atom_site_label_1
    _geom_torsion_atom_site_label_2
    _geom_torsion_atom_site_label_3
    _geom_torsion_atom_site_label_4
    _geom_torsion_site_symmetry_1
    _geom_torsion_site_symmetry_2
    _geom_torsion_site_symmetry_3
    _geom_torsion_site_symmetry_4
    _geom_torsion
    _geom_torsion_publ_flag
    O1 C2 C3 O2 . . . . 10.0(3) ?
    O1 C2 C3 C4 . . . . -168.95(17) ?
    O1 C2 C6 C5 . . . . 141.85(19) ?
    O1 C2 C6 C7 . . . . -114.7(2) ?
    O1 C2 C8 C7 . . . . 124.27(18) ?
    O1 C2 C8 C9 . . . . -130.43(18) ?
    O2 C3 C4 C5 . . . . -134.1(2) ?
    O2 C3 C4 C10 . . . . 117.7(2) ?
    O3 C9 C10 C4 . . . . -111.3(2) ?
    O3 C9 C10 C11 . . . . 141.1(2) ?
    C1 O1 C2 C3 . . . . 65.0(2) ?
    C1 O1 C2 C6 . . . . -64.9(2) ?
    C1 O1 C2 C8 . . . . -168.08(17) ?
    C2 C3 C4 C5 . . . . 44.8(2) ?
    C2 C3 C4 C10 . . . . -63.4(2) ?
    C2 C6 C7 C8 . . . . 0.06(16) ?
    C2 C6 C7 C11 . . . . -108.58(17) ?
    C2 C8 C9 O3 . . . . 110.5(2) ?
    C2 C8 C9 C10 . . . . -66.6(2) ?
    C3 C2 C6 C5 . . . . 5.9(2) ?
    C3 C2 C6 C7 . . . . 109.36(17) ?
    C3 C2 C8 C7 . . . . -103.97(18) ?
    C3 C2 C8 C9 . . . . 1.3(2) ?
    C3 C4 C5 C6 . . . . -39.4(2) ?
    C3 C4 C5 C12 . . . . -146.43(17) ?
    C3 C4 C10 C9 . . . . -0.7(2) ?
    C3 C4 C10 C11 . . . . 108.63(19) ?
    C4 C5 C6 C2 . . . . 20.5(2) ?
    C4 C5 C6 C7 . . . . -73.64(19) ?
    C4 C5 C12 C11 . . . . 52.71(19) ?
    C4 C10 C11 C7 . . . . -73.82(19) ?
    C4 C10 C11 C12 . . . . 33.2(2) ?
    C5 C4 C10 C9 . . . . -108.86(19) ?
    C5 C4 C10 C11 . . . . 0.4(2) ?
    C5 C6 C7 C8 . . . . 108.30(17) ?
    C5 C6 C7 C11 . . . . -0.3(2) ?
    C6 C2 C3 O2 . . . . 147.9(2) ?
    C6 C2 C3 C4 . . . . -31.0(2) ?
    C6 C2 C8 C7 . . . . 0.06(16) ?
    C6 C2 C8 C9 . . . . 105.37(18) ?
    C6 C5 C12 C11 . . . . -53.4(2) ?
    C6 C7 C8 C2 . . . . -0.06(16) ?
    C6 C7 C8 C9 . . . . -108.45(17) ?
    C6 C7 C11 C10 . . . . 74.92(19) ?
    C6 C7 C11 C12 . . . . -33.4(2) ?
    C7 C8 C9 O3 . . . . -155.1(2) ?
    C7 C8 C9 C10 . . . . 27.8(2) ?
    C7 C11 C12 C5 . . . . 52.89(19) ?
    C8 C2 C3 O2 . . . . -117.9(2) ?
    C8 C2 C3 C4 . . . . 63.2(2) ?
    C8 C2 C6 C5 . . . . -103.48(18) ?
    C8 C2 C6 C7 . . . . -0.06(16) ?
    C8 C7 C11 C10 . . . . -20.4(2) ?
    C8 C7 C11 C12 . . . . -128.80(18) ?
    C8 C9 C10 C4 . . . . 65.8(2) ?
    C8 C9 C10 C11 . . . . -41.8(2) ?
    C9 C10 C11 C7 . . . . 37.7(2) ?
    C9 C10 C11 C12 . . . . 144.74(18) ?
    C10 C4 C5 C6 . . . . 73.49(19) ?
    C10 C4 C5 C12 . . . . -33.6(2) ?
    C10 C11 C12 C5 . . . . -53.0(2) ?
    C11 C7 C8 C2 . . . . 104.29(18) ?
    C11 C7 C8 C9 . . . . -4.1(2) ?
    C12 C5 C6 C2 . . . . 128.00(18) ?
    C12 C5 C6 C7 . . . . 33.8(2) ?
_shelx_space_group_comment
;
The symmetry employed for this shelxl refinement is uniquely defined
by the following loop, which should always be used as a source of
symmetry information in preference to the above space-group names.
They are only intended as comments.
;
_shelx_estimated_absorpt_T_min     0.965
_shelx_estimated_absorpt_T_max     0.976
_shelx_hkl_file
;
   0   0   3 285.529 154.035   4
   0   0   4 213804. 1100.06   4
   0   0   5 136.077 187.991   4
   0   0   6 265293. 1523.27   4
   0   0   7-28.1509 229.161   4
   0   0   8 39872.3 731.007   4
   0   0   9 161.819 282.824   4
   0   0  10 28148.3 729.754   4
   0   0  11 188.742 330.411   4
   0   0  12 463.435 351.097   4
   0   0  13 17.3318 370.371   4
   0   0  14 556.919 424.317   4
   0   0  15 287.705 432.972   4
   0   0  16 1150.10 480.817   4
   0   0  17 287.425 518.130   4
   0   0  18 306.265 530.871   4
   0  -1   2 176375. 2883.92   4
   0   1  -2 176959. 2887.56   4
   0  -1  -2 171331. 2829.42   4
   0   1   2 174101. 2844.92   4
   0  -1   3 148355. 812.345   4
   0   1   3 153406. 809.452   4
   0  -1   4 10957.1 310.963   4
   0   1   4 9885.13 295.951   4
   0  -1   5 20941.6 430.224   4
   0   1   5 21575.2 434.821   4
   0   1   6 5426.51 296.182   4
   0  -1   6 5440.19 295.127   4
   0  -1   7 299.702 234.893   4
   0   1   7 432.247 231.087   4
   0  -1   8 381.124 257.077   4
   0   1   8 293.716 251.722   4
   0  -1   9 1795.65 321.165   4
   0   1   9 1354.16 303.331   4
   0  -1  10 8876.55 481.865   4
   0   1  10 9127.62 481.979   4
   0  -1  11 780.626 348.734   4
   0   1  11 810.488 349.348   4
   0  -1  12 6057.37 491.668   4
   0   1  12 5737.82 478.718   4
   0   1  13 4090.08 467.804   4
   0  -1  13 4365.23 481.631   4
   0  -1  14 4879.82 537.869   4
   0   1  14 5834.18 543.085   4
   0   1  15 7667.09 613.193   4
   0  -1  15 6617.83 610.482   4
   0   1  16 238.479 472.678   4
   0  -1  16 725.342 488.783   4
   0   1  17 3449.94 608.425   4
   0  -1  17 2763.71 596.793   4
   0  -1  18 5088.56 706.019   4
   0   1  18 5120.95 709.062   4
   0   2  -1 744382. 5543.61   4
   0  -2   1 727873. 5366.36   4
   0  -2   1 739157. 4711.74   2
   0   2  -1 751724. 4754.35   2
   0   2   1 721813. 5283.27   3
   0  -2  -1 749655. 5322.46   1
   0  -2  -2 38562.2 373.535   4
   0   2  -2 39339.9 337.648   2
   0   2   2 38870.7 380.000   4
   0   2   2 38501.3 301.325   3
   0  -2   2 37707.3 388.740   4
   0  -2   2 37377.8 233.047   0
   0  -2  -2 39949.0 298.089   1
   0   2   2 39100.2 295.148   1
   0  -2  -2 39478.3 302.441   3
   0  -2   3 1313.86 174.299   4
   0   2  -3 1175.58 74.3006   0
   0   2   3 1057.41 83.7192   1
   0   2   3 868.359 161.046   4
   0  -2  -3 908.125 89.9779   3
   0   2   3 882.504 83.7764   3
   0  -2  -4 761.475 89.0839   3
   0   2   4 627.689 83.2235   1
   0  -2   4 965.957 186.157   4
   0   2   4 606.724 188.799   4
   0   2   5 239717. 1334.70   4
   0  -2  -5 240697. 846.845   3
   0   2   6 17172.4 439.167   4
   0  -2   6 17440.2 446.936   4
   0  -2  -6 17167.3 259.727   3
   0  -2   7 33634.3 637.003   4
   0   2   7 30970.3 611.939   4
   0  -2   8 8204.09 404.373   4
   0   2   8 8147.79 401.638   4
   0   2   9 25844.0 661.568   4
   0  -2   9 26076.6 663.319   4
   0   2  10 12946.5 551.806   4
   0  -2  10 11995.8 531.452   4
   0   2  11 162.890 320.990   4
   0  -2  11 254.717 334.464   4
   0   2  12 21609.6 733.619   4
   0  -2  12 20587.2 735.629   4
   0  -2  13 595.227 398.182   4
   0   2  13 47.9884 379.599   4
   0  -2  14 1627.23 450.019   4
   0   2  14 1679.01 439.324   4
   0  -2  15 390.403 435.645   4
   0   2  15 1036.47 475.386   4
   0   2  16 12163.0 751.068   4
   0  -2  16 12683.1 780.423   4
   0  -2  17-11.1506 484.591   4
   0   2  17 234.158 517.071   4
   0   2  18 2320.37 614.106   4
   0   3   1 586.845 117.245   3
   0  -3   1 587.035 125.588   4
   0   3  -1 569.144 85.9852   2
   0  -3  -1 278.702 118.909   1
   0  -3   1 546.682 97.1117   2
   0  -3   2 340051. 4765.95   4
   0   3   2 336240. 4340.92   3
   0   3  -2 343499. 4131.59   2
   0  -3  -3 13039.9 226.603   3
   0   3   3 12004.1 300.507   4
   0   3   3 11919.1 217.798   3
   0   3   3 12351.7 217.947   1
   0   3  -3 13022.3 253.291   2
   0  -3  -3 12496.6 211.973   1
   0  -3   3 12522.8 298.755   4
   0   3   4 3517.01 130.738   1
   0   3  -4 3027.04 101.846   0
   0   3   4 3610.94 137.765   3
   0  -3  -4 4018.20 144.115   3
   0  -3   4 3608.04 229.931   4
   0   3   4 3750.07 231.586   4
   0  -3  -5 124366. 644.932   3
   0   3  -5 126133. 617.480   0
   0  -3   5 125080. 1010.76   4
   0   3   5 122395. 634.599   1
   0  -3   6 111123. 1045.48   4
   0   3   6 107146. 613.908   1
   0   3   6 110303. 1011.48   4
   0  -3  -6 110442. 632.804   3
   0   3   7 6525.62 340.888   4
   0   3   7 6377.88 175.091   1
   0  -3   7 5571.69 344.113   4
   0   3   8 2467.11 305.646   4
   0   3   8 2095.08 127.593   1
   0  -3   8 1889.22 305.030   4
   0   3   9 24769.2 348.060   1
   0  -3   9 26327.2 675.766   4
   0   3   9 26181.1 660.749   4
   0   3  10 18490.1 314.745   1
   0  -3  10 19593.0 633.557   4
   0   3  10 20136.4 646.266   4
   0  -3  11 143.333 333.186   4
   0   3  11 595.378 331.417   4
   0  -3  12 364.711 379.085   4
   0   3  12 561.003 354.749   4
   0   3  13 3543.47 478.980   4
   0  -3  13 3579.70 477.076   4
   0  -3  14 331.902 403.501   4
   0   3  14 355.740 397.793   4
   0  -3  15 13877.7 770.901   4
   0   3  15 14024.0 745.521   4
   0   3  16 683.019 510.509   4
   0  -3  16 846.339 478.057   4
   0  -3  17 10351.9 778.411   4
   0   3  17 12346.3 802.715   4
   0  -4   1 74046.9 577.778   4
   0  -4   1 74181.9 514.681   2
   0   4   1 74071.6 641.081   3
   0  -4   2 217506. 1058.62   4
   0   4  -2 218135. 912.334   2
   0   4   2 219524. 1040.11   3
   0   4   3 12831.6 263.931   3
   0  -4   3 13100.9 199.641   0
   0   4  -3 13490.1 264.098   2
   0  -4   3 13640.0 326.862   4
   0   4  -4 12492.1 285.307   2
   0   4   4 13901.1 354.393   4
   0   4   4 13886.5 264.806   3
   0  -4   4 11751.4 336.324   4
   0   4   5 1086.24 116.772   1
   0   4   5 710.152 210.203   4
   0   4  -5 1053.79 156.465   2
   0  -4   5 893.174 209.866   4
   0   4   5 802.849 114.191   3
   0   4   6 74489.3 554.370   1
   0   4   6 73734.2 854.597   4
   0   4   7 4070.65 154.710   1
   0   4  -7 3952.24 149.806   0
   0   4   7 3726.84 313.815   4
   0  -4   7 4321.30 324.585   4
   0   4  -8 115.978 95.4911   0
   0   4   8 339.067 277.302   4
   0   4   8 89.4366 93.7851   1
   0  -4   8 423.986 282.873   4
   0   4   9 28488.0 696.863   4
   0  -4   9 29949.2 722.112   4
   0   4   9 26969.0 347.593   1
   0   4  -9 28012.6 411.904   0
   0  -4  10 8045.21 481.774   4
   0   4 -10 7189.19 245.870   0
   0   4  10 7020.42 450.270   4
   0   4  11 395.702 332.397   4
   0  -4  11 673.983 357.174   4
   0   4  12 1547.18 391.055   4
   0  -4  12 1062.71 386.129   4
   0   4  13 355.374 373.649   4
   0  -4  13 461.031 406.564   4
   0  -4  14 757.502 436.807   4
   0   4  14 460.467 421.392   4
   0  -4  15 38.8576 469.595   4
   0   4  15 32.7929 444.562   4
   0   4  16 729.027 492.754   4
   0  -4  16 554.305 502.088   4
   0  -4  17 3780.18 629.640   4
   0   4  17 4230.99 623.258   4
   0   5   1 2571.68 196.059   3
   0  -5   1 2395.01 185.050   4
   0   5   2 18179.2 368.370   3
   0  -5   2 20416.8 379.636   4
   0   5  -2 20169.6 316.194   2
   0  -5   3 24704.2 447.087   4
   0   5   3 24386.9 402.184   3
   0   5  -3 24562.2 368.734   2
   0  -5   4 20342.2 442.851   4
   0  -5   4 19835.2 262.243   0
   0   5   4 21656.4 374.075   3
   0   5  -4 20594.0 366.839   2
   0   5  -5 57912.8 647.948   2
   0   5   5 56194.9 565.745   3
   0  -5   5 57267.4 745.207   4
   0   5   6 16293.6 474.211   4
   0  -5   6 16647.7 472.807   4
   0   5  -6 16095.1 393.757   2
   0   5   6 16214.0 318.810   3
   0   5  -7 6359.17 301.685   2
   0   5   7 5840.81 362.900   4
   0  -5   7 6520.64 371.069   4
   0   5   8 31628.9 708.998   4
   0  -5   8 33443.2 725.270   4
   0   5   8 32976.1 405.929   1
   0   5   9 1243.56 317.912   4
   0   5   9 1088.81 120.866   1
   0  -5   9 1409.20 334.309   4
   0  -5  10 28978.2 771.815   4
   0   5  10 30527.0 766.009   4
   0   5  11 3699.26 422.007   4
   0  -5  11 3649.68 431.875   4
   0  -5  12 1928.38 413.992   4
   0   5  12 2365.16 405.750   4
   0   5  13 663.641 393.867   4
   0  -5  13 182.709 405.955   4
   0  -5  14 3589.42 529.125   4
   0   5  14 3726.26 519.264   4
   0   5  15 2470.31 520.023   4
   0  -5  15 1995.13 511.113   4
   0   5 -16 18984.9 813.344   2
   0  -5  16 19854.6 928.219   4
   0   5  16 20889.2 921.812   4
   0   5 -17 1216.78 453.584   2
   0  -5  17 1656.19 579.688   4
   0   5  17 1955.15 589.691   4
   0   5 -18 452.332 439.076   2
   0  -6   0 33271.6 477.189   4
   0   6   1 102940. 945.649   3
   0  -6   1 99075.7 812.656   4
   0  -6   2 3308.22 225.724   4
   0   6   2 3506.58 222.160   3
   0   6  -3 50597.8 549.765   2
   0   6   3 49431.2 628.072   3
   0  -6   3 50943.2 652.959   4
   0   6  -4 1759.72 160.404   2
   0   6   4 1887.41 174.504   3
   0  -6   4 1752.72 225.815   4
   0   6  -5 701.190 151.997   2
   0  -6   5 830.602 229.383   4
   0   6   5 560.701 138.634   3
   0   6  -6 3204.67 225.115   2
   0   6   6 3140.52 191.694   3
   0  -6   6 3297.12 313.653   4
   0  -6   7 37605.5 728.709   4
   0   6  -7 38441.9 637.836   2
   0   6   8 444.734 285.597   4
   0   6  -8 362.946 196.061   2
   0  -6   8 406.846 296.706   4
   0   6   9 29894.1 743.456   4
   0   6  -9 30219.7 658.965   2
   0  -6   9 30680.1 759.454   4
   0  -6  10 1434.20 368.491   4
   0   6  10 1897.32 362.131   4
   0   6 -10 1695.70 265.730   2
   0   6  11 10196.1 553.213   4
   0  -6  11 9384.11 543.755   4
   0   6 -11 9581.60 458.383   2
   0   6 -12 238.651 270.108   2
   0  -6  12 293.307 375.154   4
   0   6  12 196.355 367.359   4
   0  -6  13 953.499 425.392   4
   0   6 -13 761.881 320.175   2
   0   6  13 682.550 421.460   4
   0   6 -14 2426.38 405.480   2
   0  -6  14 2883.46 516.099   4
   0   6  14 2777.11 504.576   4
   0   6 -15 22754.6 818.696   2
   0  -6  15 23400.2 938.927   4
   0   6  15 23902.3 945.408   4
   0   6  16 3060.52 587.623   4
   0   6 -16 1577.22 405.898   2
   0  -6  16 1918.66 545.034   4
   0  -6  17 1528.37 599.846   4
   0   6  17 1670.74 591.054   4
   0  -7   0 83.5843 175.916   4
   0  -7   1 41328.3 575.722   4
   0   7   1 39975.0 663.323   3
   0   7   2 19806.7 471.037   3
   0  -7   2 20204.6 432.683   4
   0   7   3 49520.5 689.490   3
   0   7  -3 50921.4 585.319   2
   0  -7   3 50985.0 691.807   4
   0   7   4 359.441 168.752   3
   0   7  -4 338.126 121.954   2
   0  -7   4 411.488 228.953   4
   0   7  -5 1075.50 166.580   2
   0   7   5 969.597 179.328   3
   0  -7   5 1192.74 258.149   4
   0  -7   6 7082.58 372.893   4
   0   7  -6 7743.14 309.322   2
   0   7   7 520.989 164.755   3
   0   7  -7 618.787 192.207   2
   0  -7   7 499.651 302.580   4
   0   7  -8 33585.5 646.711   2
   0  -7   8 33508.4 769.677   4
   0   7  -9 23166.5 580.165   2
   0  -7   9 22572.2 687.323   4
   0   7 -10 7839.62 399.905   2
   0  -7  10 7977.13 511.265   4
   0   7  11 3389.86 434.671   4
   0  -7  11 3068.53 435.247   4
   0   7 -11 2633.78 321.893   2
   0   7  12 273.396 390.562   4
   0   7 -12 478.454 281.258   2
   0  -7  12 578.785 397.075   4
   0   7 -13 1021.94 308.463   2
   0  -7  13 1254.67 449.412   4
   0   7  13 1100.89 449.315   4
   0  -7  14 725.190 455.649   4
   0   7  14 247.399 456.771   4
   0   7 -14 446.712 315.609   2
   0  -7  15 7149.81 661.848   4
   0   7  15 6643.19 671.178   4
   0   7  16-78.8951 517.801   4
   0  -7  16-163.032 507.794   4
   0   7  17 305.211 560.534   4
   0   8   0 950.842 239.167   3
   0  -8   0 1333.08 211.639   4
   0  -8   1 851.498 205.093   4
   0   8   1 699.748 226.735   3
   0  -8   2 605.560 216.004   4
   0   8   2 918.856 224.643   3
   0   8   3 5939.48 308.731   3
   0  -8   3 6014.98 309.287   4
   0   8  -4 14508.8 362.865   2
   0   8   4 14037.0 426.237   3
   0  -8   4 14204.4 453.042   4
   0  -8   5 20196.7 543.634   4
   0   8  -5 20528.9 443.602   2
   0   8   5 19156.8 475.852   3
   0  -8   6 37588.4 741.853   4
   0   8  -6 36859.1 609.523   2
   0   8   6 35704.6 603.642   3
   0   8  -7 7581.59 337.390   2
   0   8   7 7779.38 315.228   3
   0  -8   7 7439.73 426.338   4
   0  -8   8 9361.09 491.215   4
   0   8  -8 9580.13 387.564   2
   0  -8   9 3152.42 387.284   4
   0   8  -9 3151.50 289.950   2
   0  -8  10 8913.80 540.380   4
   0   8 -10 9173.17 426.887   2
   0  -8  11 5436.19 500.259   4
   0   8 -11 5304.65 375.930   2
   0   8 -12 553.177 272.553   2
   0  -8  12 325.292 401.218   4
   0  -8  13 7084.49 604.626   4
   0  -8  14 17211.9 824.841   4
   0  -8  15 3856.38 589.653   4
   0  -8  16 674.089 522.295   4
   0  -9   0 191.753 200.605   4
   0   9   0 135.927 238.758   3
   0   9   1 10671.7 440.081   3
   0  -9  -1 10561.2 380.730   4
   0  -9   1 11036.4 371.324   4
   0   9  -1 10806.5 473.327   3
   0   9   2 463.033 237.479   3
   0  -9   2 464.150 239.469   4
   0   9   3 12518.8 449.339   3
   0  -9   3 12581.9 437.258   4
   0  -9   4 9405.06 413.822   4
   0   9   4 9120.84 388.346   3
   0   9  -5 21649.7 467.615   2
   0   9   5 20582.5 530.012   3
   0  -9   5 20837.2 564.612   4
   0   9  -6 93.0477 162.790   2
   0   9   6 147.254 190.627   3
   0  -9   6 305.676 269.223   4
   0   9  -7 28049.7 578.707   2
   0  -9   7 27897.2 720.413   4
   0   9   7 27342.9 569.863   3
   0   9  -8 916.916 218.468   2
   0  -9   8 1119.83 339.645   4
   0  -9   9 1438.51 364.848   4
   0  -9  10 1694.17 394.038   4
   0  -9  11 373.956 384.644   4
   0  -9  12 101.807 404.859   4
   0  -9  13 13936.4 736.462   4
   0  -9  14 499.736 477.029   4
   0  -9  15 2013.96 553.032   4
   0  10   0 49105.3 926.557   3
   0 -10   0 46888.9 737.752   4
   0 -10  -1 13993.5 446.976   4
   0  10  -1 13870.8 555.657   3
   0  10   1 13820.8 528.321   3
   0 -10   1 13415.6 429.247   4
   0  10  -2 547.856 303.073   3
   0 -10   2 733.671 241.793   4
   0  10   2 1013.99 269.291   3
   0 -10   3 359.193 246.442   4
   0  10   3 259.121 232.794   3
   0  10   4 2324.07 294.700   3
   0 -10   4 3083.31 314.686   4
   0 -10   5 6220.05 382.265   4
   0  10   5 5677.55 362.636   3
   0 -10   6 4255.73 371.887   4
   0  10   6 4563.92 323.614   3
   0 -10   7 222.801 301.398   4
   0 -10   8 7392.90 465.609   4
   0 -10   9 341.686 353.878   4
   0 -10  10 3370.44 454.699   4
   0 -10  11 1840.48 452.136   4
   0 -10  12 1755.75 473.327   4
   0 -10  13 2395.83 508.452   4
   0 -10  14 12501.4 772.816   4
   0 -10  15 268.120 508.959   4
   0 -11   0 29.0267 237.202   4
   0  11   0 86.5826 282.667   3
   0  11   1 12097.0 533.261   3
   0 -11   1 12234.7 447.156   4
   0 -11  -1 11968.9 433.171   4
   0  11  -1 11872.3 559.606   3
   0 -11   2 3527.75 334.138   4
   0  11   2 4151.70 363.572   3
   0  11  -2 4100.34 412.302   3
   0 -11  -2 3690.06 321.184   4
   0  11  -3 13239.2 606.824   3
   0 -11   3 14911.4 510.179   4
   0  11   3 15056.1 555.658   3
   0 -11   4 8448.95 437.855   4
   0  11   4 9957.58 460.689   3
   0  11   5 683.589 256.663   3
   0 -11   5 621.297 308.949   4
   0  11   6 2622.84 306.302   3
   0 -11   6 2518.01 346.485   4
   0 -11   7 239.228 326.354   4
   0 -11   8 3438.13 418.118   4
   0 -11   9 506.898 365.448   4
   0 -11  10 82.5512 382.278   4
   0 -11  11 4442.62 540.355   4
   0 -11  12 11589.2 717.800   4
   0 -11  13 1197.73 509.802   4
   0 -11  14 367.001 514.884   4
   0  12   0 1572.96 349.134   3
   0 -12   0 1246.25 279.066   4
   0  12   1 5401.78 431.229   3
   0 -12   1 4803.98 355.776   4
   0  12  -1 4382.04 433.470   3
   0 -12  -1 4393.46 356.087   4
   0  12  -2 6461.34 506.161   3
   0 -12  -2 6403.11 395.981   4
   0  12   2 5543.59 427.334   3
   0 -12   2 5991.38 378.622   4
   0 -12  -3 591.422 274.652   4
   0  12  -3 826.546 358.163   3
   0  12   3 717.979 294.410   3
   0 -12   3 1009.06 300.973   4
   0 -12   4 1364.92 316.067   4
   0  12   4 1067.94 293.670   3
   0  12  -4 1268.41 381.471   3
   0  12  -5 4719.86 490.457   3
   0  12   5 4128.83 379.978   3
   0 -12   5 4353.35 398.764   4
   0 -12   6 20279.9 662.340   4
   0 -12   7 11919.3 572.005   4
   0 -12   8 11097.7 594.861   4
   0 -12   9 2977.59 445.317   4
   0 -12  10 288.145 416.778   4
   0 -12  11 4566.04 568.363   4
   0 -12  12 2933.83 542.463   4
   0 -12  13 3843.58 605.881   4
   0  12 -13 4415.86 632.753   3
   0  13   0 231.744 334.374   3
   0  13   1 2274.96 384.866   3
   0  13  -1 1913.96 393.942   3
   0  13   2 186.852 317.492   3
   0  13  -2 280.233 346.881   3
   0  13  -3 161.133 362.642   3
   0  13   3 256.448 307.564   3
   0  13  -4 274.556 377.950   3
   0  13   4 20.1862 312.051   3
   0  13  -5 398.549 407.420   3
   0  13   5 881.467 316.686   3
   0  13  -6 161.601 417.417   3
   0  13  -7 5575.74 579.728   3
   0  13  -8 459.127 446.920   3
   0  13  -9 2606.80 541.050   3
   0  13 -10 715.736 485.773   3
   0  13 -11 3096.51 580.010   3
   0  14   0 255.691 367.959   3
   0  14   1 654.310 366.727   3
   0  14  -1 694.836 381.119   3
   0  14  -2 1442.78 414.233   3
   0  14   2 1375.26 372.958   3
   0  14   3 3115.94 426.733   3
   0  14  -3 2603.30 477.448   3
   0  14   4 155.243 326.153   3
   0  14  -4 328.899 426.246   3
   0  14  -5 6929.08 617.776   3
   0  14  -6 1530.96 480.351   3
   0  14  -7 2176.63 521.260   3
   0  14  -8 1130.46 478.807   3
   0  14  -9 4210.17 603.085   3
   0  15   0-3.68162 396.401   3
   0  15  -1 257.030 411.167   3
   0  15   1 85.6088 378.330   3
   0  15  -2 622.041 439.365   3
   0  15   2 561.369 402.028   3
   0  15  -3 6285.64 618.359   3
   0  15   3 6754.20 563.800   3
   0  15  -4 7475.30 659.127   3
   0  15  -5 8192.91 685.896   3
   0  15  -6 893.328 476.850   3
   0  15  -7 334.363 474.019   3
   0  16   0 6974.86 619.077   3
   0  16  -1 492.470 440.992   3
   0  16   1 478.518 452.303   3
   0  16  -2 110.920 462.260   3
   0  16   2-1.25539 424.421   3
   0  16  -3 1900.71 523.451   3
   0  16  -4 11878.5 790.305   3
   0  16  -5 8390.47 735.367   3
   0  17   0 318.825 456.562   3
   0  17   1 100.521 472.299   3
   0  17  -1 382.987 480.570   3
   0  17   2 14683.0 808.333   3
  -1   0  18 110.574 542.650   4
  -1   0  17 163.735 500.876   4
  -1   0  16 1703.93 510.074   4
  -1   0  15 547.968 437.429   4
  -1   0  14 4103.28 511.700   4
  -1   0  13 342.850 378.207   4
  -1   0  12 2286.57 397.949   4
  -1   0  11 291.014 328.275   4
  -1   0  10 21576.3 633.656   4
  -1   0   9 330.374 288.660   4
  -1   0   8 3072.19 305.299   4
  -1   0   7 173.555 227.191   4
  -1   0   6 259119. 1482.47   4
  -1   0   5 84.4397 190.677   4
  -1   0   4 604522. 7245.61   4
  -1   0   3 123.135 149.480   4
  -1   0   2 987023. 6918.30   4
   1   0  -2 999999. 6926.17   4
  -1   0   1 111.957 95.4598   4
   1   0   1 254.172 77.3127   1
   1   0   1 232.111 93.1419   2
  -1   0  -1 249.052 101.039   4
   1   0   1 216.617 70.2695   3
  -1   0  -1 197.299 90.9583   2
  -1   0  -1 184.086 74.0558   3
  -1   0  -1 235.619 67.1319   1
   1   0   2 392903. 3499.58   3
   1   0   2 383690. 4814.12   4
   1   0   2 385575. 3569.78   1
  -1   0  -2 384289. 3572.28   1
  -1   0  -2 391666. 3500.60   3
   1   0   3 7.03345 169.419   4
  -1   0  -3 27.0103 73.7492   3
   1   0   3 67.3628 76.0596   1
  -1   0  -4 288914. 3383.51   3
   1   0   4 282839. 1366.95   4
   1   0   5 144.659 201.256   4
   1   0   6 167806. 1272.75   4
   1   0   7 276.232 250.915   4
   1   0   8 7660.01 405.500   4
   1   0   9 154.204 308.636   4
   1   0  10 6271.91 442.514   4
   1   0  11 95.6408 332.380   4
   1   0  12 14998.4 655.773   4
   1   0  13 625.761 398.238   4
   1   0  14 2635.64 480.588   4
   1   0  15 230.318 426.381   4
   1   0  16 559.412 492.926   4
   1   0  17 613.823 530.984   4
  -1   1  18 1793.49 569.044   4
  -1  -1  18 1267.60 559.494   4
  -1   1  17 980.910 519.125   4
  -1  -1  17 1276.24 539.556   4
  -1   1  16-105.919 473.633   4
  -1  -1  16 485.391 477.712   4
  -1  -1  15 714.580 429.225   4
  -1   1  15 696.146 446.454   4
  -1   1  14 2318.86 447.437   4
  -1  -1  14 2176.47 451.464   4
  -1   1  13 1270.72 406.357   4
  -1  -1  13 1131.49 407.031   4
  -1  -1  12 13887.9 620.633   4
  -1   1  12 13944.9 609.815   4
  -1  -1  11 38285.5 858.458   4
  -1   1  11 38989.7 864.985   4
  -1   1  10 7226.24 446.313   4
  -1  -1  10 7384.43 449.128   4
  -1   1   9 152346. 1435.73   4
  -1  -1   9 151091. 1442.06   4
  -1  -1   8 74430.9 965.198   4
  -1   1   8 72853.0 932.332   4
  -1   1   7 50219.5 723.131   4
  -1  -1   7 51234.2 753.253   4
  -1  -1   6 103080. 968.544   4
  -1   1   6 106126. 933.023   4
  -1   1   5 37240.3 521.125   4
  -1  -1   5 36364.4 550.472   4
  -1   1   4 8428.59 261.781   4
  -1  -1   4 6563.57 267.886   4
  -1   1   3 6744.58 208.396   4
  -1  -1   3 7140.05 254.133   4
  -1  -1   2 41452.3 421.639   4
   1  -1  -2 42906.3 330.691   4
   1   1  -2 43824.7 284.794   0
  -1   1   2 41710.7 330.606   4
   1   1  -1 249302. 2436.64   2
  -1   1   1 242196. 3660.69   1
  -1  -1   1 243269. 3493.53   4
  -1   1   1 243594. 3680.39   3
   1  -1  -1 245662. 2236.52   4
  -1  -1   1 244203. 2841.87   0
  -1   1   1 241915. 2204.78   4
   1  -1   0 276524. 3759.44   1
  -1  -1   0 274513. 2707.05   2
  -1   1   0 275214. 3750.96   1
   1   1   0 280335. 2746.80   2
   1  -1   0 278310. 3726.47   3
   1  -1   0 272368. 3752.88   2
  -1   1   0 272143. 3709.84   3
  -1   1   0 276408. 3753.87   2
  -1   1  -1 471.257 88.3493   4
   1  -1   1 164.606 107.238   2
   1  -1   1 126.615 103.512   0
  -1   1  -1 317.618 95.0535   0
   1  -1   1 575.517 96.4608   4
  -1   1  -1 409.122 93.8680   1
   1  -1   1 574.290 104.518   3
  -1   1  -1 495.555 110.040   2
   1  -1   1 456.736 102.396   1
  -1   1  -1 439.451 102.355   3
  -1   1  -2 80767.7 532.142   1
  -1   1  -2 81870.3 524.006   3
  -1   1  -2 81388.5 575.406   0
   1   1   2 79895.7 624.248   4
   1  -1   2 80938.2 530.263   1
   1  -1   2 81038.4 540.271   4
   1  -1   2 80586.4 521.615   3
  -1  -1  -2 78879.5 1280.18   1
  -1   1  -2 81439.6 612.796   2
   1  -1   3 27194.5 390.480   4
  -1   1  -3 28449.8 336.426   3
   1   1   3 28390.9 431.237   4
   1   1   4 54621.8 635.460   4
   1  -1   4 51215.5 589.619   4
   1   1   5 31938.8 540.666   4
   1  -1   5 32007.8 530.945   4
   1   1   6 10179.3 155.642   1
  -1  -1  -6 10081.0 146.274   3
   1  -1   6 9587.51 364.267   4
   1   1   6 10373.5 379.338   4
   1  -1   7 91426.7 1017.74   4
   1   1   7 87352.0 1012.05   4
   1  -1   8 8765.85 420.961   4
   1   1   8 8810.21 436.243   4
   1  -1   9 14579.1 531.936   4
   1   1   9 13877.9 541.176   4
   1   1  10 6322.73 453.700   4
   1  -1  10 4991.99 427.090   4
   1  -1  11 110.619 332.361   4
   1   1  11 152.501 343.392   4
   1   1  12 2616.08 431.377   4
   1  -1  12 3127.88 438.471   4
   1   1  13 222.816 389.574   4
   1  -1  13 454.298 416.596   4
   1   1  14 437.465 404.247   4
   1  -1  14 590.343 419.009   4
   1   1  15 690.824 463.693   4
   1  -1  15 318.799 463.675   4
   1   1  16 9363.83 709.082   4
   1  -1  16 10542.0 713.978   4
   1   1  17 2129.22 584.093   4
   1  -1  17 2576.31 593.552   4
  -1  -2  18 321.355 551.506   4
  -1   2  18 409.848 530.179   4
  -1   2  17 247.136 509.417   4
  -1  -2  17 487.772 502.374   4
  -1   2  16 878.475 486.426   4
  -1  -2  16 765.431 488.393   4
  -1   2  15 222.276 431.014   4
  -1  -2  15 67.5608 435.272   4
  -1  -2  14 3300.05 492.474   4
  -1   2  14 3484.01 478.103   4
  -1  -2  13 3554.05 456.896   4
  -1   2  13 4045.33 461.088   4
  -1  -2  12 555.536 363.399   4
  -1   2  12 475.272 346.535   4
  -1   2  11 27332.9 735.479   4
  -1  -2  11 30902.4 795.150   4
  -1  -2  10 34017.3 783.953   4
  -1   2  10 35017.0 769.447   4
  -1   2   9 35057.6 722.090   4
  -1  -2   9 36996.6 769.443   4
  -1  -2   8 27908.7 632.153   4
  -1   2   8 27092.3 594.544   4
  -1   2   7 57075.4 764.951   4
  -1  -2   7 61466.9 841.609   4
  -1  -2   6 2544.53 259.858   4
  -1   2   6 2889.05 242.656   4
  -1   2   5 13392.6 334.141   4
  -1  -2   5 13445.1 375.258   4
  -1   2   4 50883.8 523.986   4
  -1   2   4 53402.0 536.570   1
  -1  -2   4 50091.4 609.466   4
  -1  -2   3 236150. 1161.78   4
  -1   2   3 238392. 1077.63   3
  -1   2   3 231893. 3606.13   4
  -1   2   2 41800.3 444.976   1
  -1   2   2 42863.9 310.808   4
  -1  -2   2 40403.7 465.948   4
   1  -2  -2 42307.5 303.223   4
  -1   2   2 42722.0 449.221   3
  -1   2   1 233615. 3996.83   1
  -1   2   1 228896. 3930.99   3
  -1  -2   1 229146. 3898.33   4
  -1   2   0 18599.1 305.016   3
  -1   2   0 18553.1 301.037   1
  -1   2   0 18468.6 297.347   2
  -1   2  -1 67095.7 549.463   2
   1  -2   1 66212.5 367.076   4
  -1   2  -1 67327.0 365.376   4
  -1   2  -1 68249.5 559.513   3
  -1   2  -1 67110.6 560.044   1
  -1   2  -2 14962.7 267.515   0
  -1   2  -2 15243.8 295.873   3
   1  -2   2 14961.2 252.490   4
  -1   2  -2 15476.3 301.046   2
   1  -2   3 1906.89 177.317   4
  -1   2  -3 1826.64 167.144   2
   1   2   3 1812.28 212.195   4
  -1   2  -3 2021.40 159.918   3
  -1   2  -3 1917.93 136.171   0
  -1   2  -4 14628.2 300.135   0
  -1   2  -4 15481.7 361.410   2
   1  -2   4 15450.1 349.138   4
   1  -2   5 717.002 200.245   4
   1   2   5 171.310 203.732   4
   1  -2   6 96544.4 963.407   4
   1   2   6 98424.3 1016.25   4
   1  -2   7 3856.84 305.973   4
   1   2   7 3751.35 316.512   4
   1  -2   8 17761.3 537.737   4
   1   2   8 17805.7 542.292   4
   1  -2   9 1250.95 318.331   4
   1   2   9 1500.02 324.820   4
   1  -2  10 39714.4 852.531   4
   1   2  10 41909.1 886.679   4
   1  -2  11 9277.15 530.334   4
   1   2  11 8765.86 526.560   4
   1  -2  12 45127.1 1021.94   4
   1   2  12 44546.7 1023.78   4
   1  -2  13 10966.8 631.081   4
   1   2  13 11406.3 632.255   4
   1  -2  14 1568.02 467.967   4
   1   2  14 1064.35 452.907   4
   1  -2  15 1078.61 483.027   4
   1   2  15 1129.23 470.097   4
   1  -2  16 449.980 497.688   4
   1   2  16 345.994 487.058   4
   1   2  17 2777.90 624.529   4
   1  -2  17 2641.38 604.554   4
  -1   3  18 1407.75 563.297   4
  -1  -3  17 350.570 497.077   4
  -1   3  17 186.149 505.288   4
  -1  -3  16 109.962 481.706   4
  -1   3  16 145.752 443.639   4
  -1  -3  15 1781.86 482.543   4
  -1   3  15 1895.28 471.214   4
  -1   3  14 82.7290 378.600   4
  -1  -3  14 303.797 409.815   4
  -1  -3  13 595.834 381.347   4
  -1   3  13 754.602 380.803   4
  -1   3  12 7824.04 519.038   4
  -1  -3  12 8001.48 528.095   4
  -1   3  11 7027.62 301.284   1
  -1   3  11 7344.42 479.332   4
  -1  -3  11 7623.44 498.944   4
  -1   3  10 4941.07 261.211   1
  -1  -3  10 5263.49 430.691   4
  -1   3  10 5180.72 399.746   4
  -1   3   9 3761.73 354.876   4
  -1   3   9 3901.42 235.685   1
  -1   3   8 7165.01 265.328   1
  -1   3   8 7085.93 366.194   4
  -1  -3   8 7447.62 409.580   4
  -1  -3   7 9057.45 396.914   4
  -1   3   7 8926.78 361.204   4
  -1   3   7 8394.51 280.714   1
  -1   3   6 160.585 191.441   4
  -1  -3   6 373.825 232.940   4
  -1   3   6 148.766 119.074   1
  -1   3   5 44316.3 560.856   4
  -1  -3   5 44432.4 641.990   4
  -1   3   5 44264.6 533.005   1
  -1   3   4 87251.4 672.952   4
  -1   3   4 88307.7 727.278   3
  -1   3   4 87958.6 713.568   1
  -1   3   3 125037. 674.643   4
  -1  -3   3 120304. 893.348   4
  -1   3   3 125779. 840.300   1
  -1   3   3 126796. 847.431   3
   1  -3  -2 4064.62 120.481   4
  -1   3   2 4331.51 198.858   3
  -1   3   2 4077.14 132.336   4
  -1  -3   2 3753.79 228.506   4
  -1   3   2 4201.08 195.711   1
  -1  -3   1 33230.7 448.078   4
  -1   3   1 33096.2 441.625   1
  -1   3   1 32702.6 438.857   3
  -1   3   0 165738. 923.698   2
  -1   3   0 165691. 969.435   1
  -1   3   0 165750. 969.405   3
  -1   3  -1 51004.7 525.340   2
  -1   3  -1 52479.8 351.330   4
   1  -3   1 51193.0 344.207   4
  -1   3  -1 51421.5 559.315   3
  -1   3  -2 4862.64 204.977   2
   1  -3   2 4607.34 169.370   4
  -1   3  -2 5189.77 232.556   3
  -1   3  -3 40777.0 524.458   2
   1  -3   3 39373.2 457.751   4
  -1   3  -3 41343.9 543.578   3
  -1   3  -4 51428.0 531.245   0
   1  -3   4 50259.4 581.915   4
  -1   3  -4 51990.0 628.159   2
   1   3   4 52499.7 678.619   4
  -1   3  -5 22002.4 375.872   0
  -1   3  -5 21848.1 459.014   2
   1   3   5 22313.0 501.063   4
   1  -3   5 21480.9 444.069   4
  -1   3  -6 4316.78 201.789   0
   1  -3   6 4314.47 282.716   4
  -1   3  -6 4129.86 265.494   2
   1   3   6 4650.57 311.827   4
  -1   3  -7 11531.0 322.253   0
   1   3   7 11932.2 449.180   4
   1  -3   7 11664.3 424.313   4
   1   3   8 817.107 299.070   4
   1  -3   8 383.536 266.934   4
   1  -3   9 5519.75 401.067   4
   1   3   9 5639.09 419.348   4
   1  -3  10 1845.70 365.534   4
   1   3  10 1374.45 354.997   4
   1  -3  11 31500.2 833.417   4
   1   3  11 34026.7 865.289   4
   1  -3  12 1481.60 409.729   4
   1   3  12 1290.95 416.785   4
   1  -3  13 4286.88 490.177   4
   1   3  13 4769.27 512.073   4
   1   3  14 1580.24 460.905   4
   1  -3  14 1303.60 449.371   4
   1  -3  15 3387.06 536.083   4
   1   3  15 3614.20 553.293   4
   1  -3  16 142.768 496.261   4
   1   3  16 454.148 514.722   4
   1   3  17 1438.85 579.155   4
   1  -3  17 541.204 548.454   4
  -1   4  18 4968.55 679.262   4
  -1   4  17 1599.01 554.392   4
  -1  -4  17 1822.91 550.150   4
  -1  -4  16 840.684 518.813   4
  -1   4  16 182.594 489.994   4
  -1  -4  15 671.780 458.712   4
  -1   4  15 133.333 423.320   4
  -1  -4  14 3449.55 501.009   4
  -1   4  14 3122.20 489.497   4
  -1  -4  13 912.330 405.700   4
  -1   4  13 1455.83 401.460   4
  -1   4  12 665.057 360.825   4
  -1  -4  12 758.363 379.245   4
  -1   4  11 46873.7 928.459   4
  -1  -4  11 46717.1 990.363   4
  -1   4  11 46366.5 656.352   1
  -1  -4  10 13010.0 557.694   4
  -1   4  10 11785.5 350.682   1
  -1   4  10 12231.9 509.215   4
  -1  -4   9 21065.8 640.109   4
  -1   4   9 19296.3 420.748   1
  -1   4   9 20978.2 583.958   4
  -1  -4   8 9786.63 454.512   4
  -1   4   8 9952.60 409.654   4
  -1   4   8 9419.18 302.781   1
  -1   4   7 13769.4 347.513   1
  -1   4   7 14104.3 419.682   4
  -1  -4   7 14901.1 492.760   4
  -1   4   6 57245.8 705.840   4
  -1   4   6 55905.4 638.495   1
  -1  -4   6 59838.3 820.056   4
  -1   4   5 53201.2 621.910   3
  -1   4   5 52312.3 611.151   1
  -1  -4   5 52481.7 726.091   4
  -1   4   5 50905.8 603.960   4
  -1  -4   4 249.790 205.226   4
  -1   4   4 284.287 138.816   3
  -1   4   4 242.796 136.251   1
  -1   4   4 254.651 143.925   4
  -1   4   3 110056. 691.816   4
  -1   4   3 112897. 866.044   1
   1   4  -3 113948. 510.743   2
  -1  -4   3 114939. 931.928   4
  -1   4   3 112773. 876.785   3
  -1   4   2 27696.9 453.235   3
  -1   4   2 29776.6 459.834   1
   1  -4  -2 29329.9 296.057   4
   1  -4  -1 278412. 3058.78   4
  -1   4   1 281017. 1383.94   1
  -1   4   1 280472. 5456.15   3
  -1  -4   1 280732. 5266.76   4
   1  -4   0 402.090 76.0486   4
  -1   4   0 553.529 164.555   3
  -1   4  -1 97158.9 544.002   4
  -1   4  -1 97189.8 855.377   3
   1  -4   1 97991.5 529.593   4
  -1   4  -1 100497. 782.370   2
   1  -4   2 121480. 707.010   4
  -1   4  -2 125115. 992.426   3
  -1   4  -2 126812. 901.600   2
   1  -4   3 17445.7 330.659   4
  -1   4  -3 17833.6 377.166   2
  -1   4  -3 18263.6 418.714   3
   1   4   4 7286.67 158.415   3
  -1   4  -4 7505.79 284.304   2
   1  -4   4 8216.88 284.046   4
  -1  -4  -4 7148.40 147.990   1
   1   4   5 521.611 55.1260   3
   1  -4   5 1018.73 201.246   4
  -1   4  -5 1037.49 192.938   2
  -1   4  -6 1707.81 155.307   0
  -1   4  -6 1518.80 209.719   2
   1  -4   6 1669.50 238.230   4
   1   4   6 2256.28 287.294   4
  -1   4  -7 1695.33 234.753   2
   1  -4   7 1520.33 270.568   4
   1   4   7 1264.62 294.522   4
  -1   4  -7 986.686 138.991   0
  -1   4  -8 46711.5 806.199   2
  -1   4  -8 45743.9 614.849   0
   1   4   8 45784.4 857.005   4
   1  -4   8 44725.9 794.497   4
  -1   4  -9 1017.20 277.918   2
  -1   4  -9 887.479 172.418   0
   1   4   9 945.991 318.106   4
   1  -4   9 1268.52 325.942   4
   1  -4  10 4701.48 416.118   4
  -1   4 -10 5537.87 278.058   0
   1   4  10 4848.80 431.931   4
   1   4  11 6575.67 501.354   4
  -1   4 -11 5768.76 298.774   0
   1  -4  11 6803.17 494.611   4
   1  -4  12 435.498 394.734   4
   1   4  12 634.827 394.595   4
   1  -4  13 11129.8 641.488   4
   1   4  13 12332.3 660.869   4
   1   4  14 2765.31 486.053   4
   1  -4  14 2659.41 488.810   4
  -1   4 -14 2478.65 396.477   2
   1  -4  15 778.378 482.804   4
   1   4  15 1792.63 514.153   4
  -1   4 -15 1198.80 403.850   2
   1   4  16 1046.12 533.667   4
  -1   4 -16 681.229 440.320   2
   1  -4  16 514.283 497.365   4
   1  -4  17 888.533 535.480   4
   1   4  17 1177.21 579.686   4
  -1   4 -17 9.49646 450.788   2
  -1   5  18 374.239 537.689   4
  -1   5  17 498.113 498.295   4
  -1  -5  17 555.120 561.436   4
  -1  -5  16 10592.4 758.704   4
  -1   5  16 9883.80 715.812   4
  -1  -5  15 4971.84 582.940   4
  -1   5  15 4928.98 562.435   4
  -1  -5  14 536.637 432.966   4
  -1   5  14 453.752 414.245   4
  -1   5  13 1523.40 404.920   4
  -1  -5  13 1051.14 422.402   4
  -1   5  12 752.567 356.775   4
  -1  -5  12 946.214 397.825   4
  -1   5  11 9058.92 504.142   4
  -1  -5  11 8565.97 538.010   4
  -1  -5  10 31048.1 805.506   4
  -1   5  10 31525.5 543.526   1
  -1   5  10 30253.9 739.345   4
  -1  -5   9 24161.3 689.047   4
  -1   5   9 24086.5 477.183   1
  -1   5   9 23892.5 623.313   4
  -1   5   8 27456.9 500.136   1
  -1  -5   8 29243.3 701.361   4
  -1   5   8 27103.6 611.263   4
  -1   5   7 240.109 230.150   4
  -1   5   7 171.685 151.251   1
  -1  -5   7 78.4162 260.794   4
  -1  -5   6 4059.27 325.043   4
  -1   5   6 3790.58 226.743   1
  -1   5   6 3707.36 256.753   4
  -1   5   6 3768.38 223.170   3
  -1   5   5 348.639 172.862   4
  -1   5   5 587.287 157.994   3
  -1  -5   5 271.628 230.048   4
  -1   5   5 318.846 151.202   1
   1   5  -5 237.097 109.390   2
  -1  -5   4 16958.3 436.436   4
   1   5  -4 16717.5 257.329   2
  -1   5   4 17794.2 394.662   1
  -1   5   4 18015.1 403.473   3
  -1   5   3 27794.4 485.233   1
   1   5  -3 29004.3 270.102   2
  -1  -5   3 29735.0 531.356   4
  -1   5   3 27316.7 487.602   3
  -1  -5   2 16727.0 402.520   4
  -1   5   2 16638.5 390.933   3
  -1   5   2 16209.8 388.485   1
  -1  -5   1 3423.49 92.7307   2
  -1  -5   1 3983.11 243.400   4
  -1   5   1 3548.90 231.601   3
  -1   5   0 14060.7 380.736   3
   1  -5   0 13816.0 222.018   4
  -1   5  -1 14067.5 339.358   2
   1  -5   1 13306.0 241.069   4
  -1   5  -1 12978.4 377.968   3
  -1   5  -2 3257.16 209.457   2
   1  -5   2 3327.45 170.550   4
  -1   5  -2 2910.14 237.344   3
  -1   5  -3 11834.1 387.698   3
   1  -5   3 12235.5 299.827   4
  -1   5  -3 12439.2 334.937   2
  -1   5  -4 57332.0 715.939   2
   1  -5   4 56693.1 654.928   4
   1   5   4 59298.3 512.374   3
  -1   5  -5 3464.74 237.435   2
   1  -5   5 3691.16 265.591   4
  -1  -5  -5 2824.52 119.238   1
   1   5   5 3044.11 134.300   3
   1  -5   6 50353.3 743.823   4
  -1   5  -6 53052.9 766.858   2
  -1   5  -7 4258.62 293.026   2
   1   5   7 3933.03 359.220   4
   1  -5   7 4224.58 328.410   4
  -1   5  -8 3281.64 294.334   2
   1  -5   8 2950.56 321.986   4
  -1   5  -8 3195.91 199.865   0
   1   5   8 2583.06 361.209   4
  -1   5  -9 23035.4 452.686   0
  -1   5  -9 22228.1 618.728   2
   1  -5   9 21858.0 640.269   4
   1   5   9 23921.1 704.723   4
  -1   5 -10 1032.87 170.360   0
   1  -5  10 1180.67 333.888   4
   1   5  10 1563.04 366.652   4
  -1   5 -10 1128.61 266.848   2
   1   5  11 12692.1 624.849   4
   1  -5  11 12234.5 602.845   4
  -1   5 -11 11751.7 537.360   2
   1  -5  12 22762.3 783.867   4
   1   5  12 24161.2 829.171   4
  -1   5 -12 23053.7 730.023   2
   1   5  13 324.574 419.044   4
   1  -5  13 272.260 403.467   4
  -1   5 -13 375.073 314.706   2
  -1   5 -14 245.488 324.597   2
   1  -5  14 496.542 438.855   4
   1   5  14 171.768 430.450   4
   1   5  15 2507.10 552.262   4
   1  -5  15 2551.92 529.103   4
  -1   5 -15 2619.14 466.204   2
   1   5  16 1459.56 547.732   4
  -1   5 -16 1264.48 438.545   2
   1  -5  16 2038.83 555.388   4
  -1   5 -17 644.067 435.502   2
   1  -5  17 1217.32 576.572   4
   1   5  17 816.707 584.114   4
  -1   6  17 2423.82 589.644   4
  -1   6  16 7366.26 667.505   4
  -1  -6  16 7450.42 702.886   4
  -1   6  15 1127.85 483.301   4
  -1  -6  15 1610.07 525.628   4
  -1  -6  14 13146.6 731.859   4
  -1   6  14 11840.9 661.802   4
  -1  -6  13 11212.2 666.222   4
  -1   6  13 10574.0 607.832   4
  -1   6  12 2411.50 395.393   4
  -1  -6  12 2522.80 436.904   4
  -1  -6  11 1358.89 385.412   4
  -1   6  11 840.447 328.181   4
  -1   6  10 11708.2 360.464   1
  -1   6  10 12930.1 526.197   4
  -1  -6  10 13296.0 591.877   4
  -1   6   9 3501.71 350.969   4
  -1  -6   9 4248.92 409.870   4
  -1   6   9 3728.37 241.667   1
  -1  -6   8 83.2103 295.214   4
  -1   6   8 259.134 176.743   1
   1   6  -8 188.590 169.743   2
  -1   6   8 363.994 263.534   4
  -1   6   7 35985.7 649.535   4
  -1   6   7 34941.1 577.654   1
   1   6  -7 34461.8 537.174   2
  -1  -6   7 34913.2 737.235   4
  -1   6   6 981.716 219.304   4
  -1  -6   6 1455.02 286.173   4
   1   6  -6 1348.22 151.203   2
  -1   6   6 1442.94 199.782   1
  -1   6   6 1350.29 193.973   3
  -1   6   5 1132.76 193.084   3
   1   6  -5 981.294 120.288   2
  -1  -6   5 1114.23 260.732   4
  -1   6   5 1269.73 183.186   1
  -1  -6   4 3294.25 284.012   4
  -1   6   4 2928.34 226.642   1
  -1   6   4 3117.50 226.997   3
   1   6  -4 3149.45 135.789   2
  -1   6   3 14630.4 406.356   3
  -1   6   3 14407.5 398.602   1
  -1  -6   3 13278.3 405.692   4
  -1   6   2 97903.0 970.661   3
  -1  -6   2 94163.5 930.766   4
  -1  -6   1 19001.3 438.054   4
  -1  -6   1 17309.8 221.970   2
   1  -6  -1 16993.7 281.395   4
  -1   6   1 17325.3 446.165   3
   1  -6   0 130161. 718.427   4
  -1   6   0 131513. 1154.54   3
  -1   6  -1 370.385 202.634   3
   1  -6   1 351.849 123.317   4
   1  -6   2 12317.3 288.689   4
  -1   6  -2 11998.6 339.412   2
  -1   6  -2 13003.8 426.237   3
  -1   6  -3 945.673 180.769   2
   1   6   3 1511.92 165.465   3
  -1   6  -3 1276.35 245.576   3
   1  -6   3 1182.15 170.649   4
  -1   6  -4 5295.67 272.559   2
   1   6   4 4489.90 201.618   3
   1  -6   4 5082.50 263.442   4
   1  -6   5 352.576 203.296   4
  -1   6  -5 253.296 189.444   2
   1   6   5 260.917 119.080   3
   1  -6   6 2035.38 264.520   4
  -1   6  -6 2208.46 247.560   2
   1   6   6 2627.42 142.705   3
   1  -6   7 14649.7 488.179   4
  -1   6  -7 15136.5 477.901   2
   1  -6   8 228.198 283.571   4
  -1   6  -8 278.916 217.920   2
  -1   6  -9 2547.56 296.294   2
   1  -6   9 3014.74 359.113   4
  -1   6 -10 9854.38 473.351   2
   1  -6  10 10711.9 534.262   4
   1   6  10 10237.6 560.517   4
   1   6  11 3293.56 451.881   4
  -1   6 -11 2921.11 349.941   2
   1  -6  11 3043.48 426.835   4
  -1   6 -12 162.442 283.160   2
   1   6  12 159.573 391.914   4
   1  -6  12 89.7632 383.846   4
   1  -6  13 5438.94 543.041   4
  -1   6 -13 5628.05 480.485   2
   1   6  13 6319.97 577.861   4
  -1   6 -14 1228.71 389.672   2
   1   6  14 1963.75 512.429   4
   1  -6  14 1156.48 482.362   4
   1  -6  15 743.531 485.726   4
   1   6  15 1271.76 540.226   4
  -1   6 -15 720.521 393.350   2
  -1   6 -16 474.567 387.294   2
   1   6  16 824.958 563.652   4
   1  -6  16 285.889 500.602   4
  -1   6 -17 371.782 398.384   2
  -1   7  17 4003.04 651.617   4
  -1   7  16 8994.11 725.680   4
  -1  -7  16 10573.0 778.486   4
  -1   7  15 17115.3 817.974   4
  -1  -7  15 18161.7 867.644   4
  -1  -7  14 7035.35 615.315   4
  -1   7  14 7769.54 613.164   4
  -1   7  13 694.872 417.970   4
  -1  -7  13 756.206 440.406   4
  -1  -7  12 380.710 398.518   4
  -1   7  12 36.1056 357.393   4
   1   7 -11 16.5720 221.062   2
  -1   7  11 343.297 337.216   4
  -1  -7  11 333.180 371.791   4
   1   7 -10 2511.60 259.809   2
  -1   7  10 2660.29 368.170   4
  -1  -7  10 3171.08 425.741   4
  -1   7   9 12814.1 514.844   4
  -1   7   9 12472.8 390.823   1
   1   7  -9 13579.6 418.505   2
  -1  -7   8 18197.3 611.475   4
   1   7  -8 18364.6 437.637   2
  -1   7   8 19079.4 469.636   1
  -1  -7   7 1223.10 314.513   4
  -1   7   7 1383.94 213.146   1
   1   7  -7 1178.49 168.329   2
  -1   7   7 1255.68 219.154   3
  -1   7   6 885.443 211.944   3
   1   7  -6 737.138 148.880   2
  -1   7   6 616.797 200.431   1
  -1  -7   6 1132.81 307.329   4
  -1  -7   5 257.006 262.729   4
   1   7  -5 96.4702 105.125   2
  -1   7   5 213.171 179.203   3
   1   7  -4 5281.99 166.680   2
  -1  -7   4 5398.96 340.035   4
  -1   7   4 5816.66 306.814   3
  -1  -7   3 50272.8 751.409   4
  -1   7   3 46980.8 736.441   3
  -1  -7   2 37012.5 633.861   4
  -1  -7   2 34386.7 327.850   2
  -1   7   2 36623.7 662.316   3
   1  -7  -1 66580.1 578.341   4
  -1  -7   1 65517.4 813.416   4
  -1   7   1 64665.0 878.273   3
  -1   7   0 39646.1 706.530   3
   1  -7   0 38074.2 446.722   4
   1  -7   1 2526.56 177.828   4
  -1   7  -1 2655.18 285.313   3
  -1   7  -2 41249.4 627.710   2
  -1   7  -2 40862.7 751.308   3
   1  -7   2 40569.5 522.217   4
   1  -7   3 9147.14 301.570   4
  -1   7  -3 9340.11 334.952   2
   1   7   3 9695.69 320.371   3
  -1   7  -3 9672.37 430.321   3
   1   7   4 93.0578 147.177   3
  -1   7  -4 44.2086 169.679   2
   1  -7   4 155.938 191.952   4
  -1   7  -4 63.8064 259.078   3
   1  -7   5 89347.5 951.766   4
  -1   7  -5 89295.0 994.694   2
   1   7   5 90103.1 786.663   3
  -1   7  -6 103458. 1122.83   2
   1  -7   6 102256. 1084.95   4
   1   7   6 102006. 785.226   3
  -1   7  -7 210.764 207.491   2
   1  -7   7 365.894 263.335   4
   1  -7   8 17329.8 569.545   4
  -1   7  -8 17184.5 534.576   2
   1  -7   9 20467.8 635.929   4
  -1   7  -9 20853.0 610.218   2
   1  -7  10 3461.58 404.954   4
  -1   7 -10 3311.57 343.906   2
   1  -7  11 171.423 356.585   4
  -1   7 -11 347.848 266.213   2
  -1   7 -12 2761.56 348.528   2
   1  -7  12 2254.24 450.202   4
  -1   7 -13 409.077 330.623   2
   1  -7  13 108.792 422.299   4
  -1   7 -13 341.317 340.023   3
  -1   7 -14 1542.53 415.350   3
   1  -7  14 1586.46 491.291   4
  -1   7 -14 1564.31 370.164   2
  -1   7 -15 1162.35 400.148   2
   1  -7  15 1302.74 524.758   4
  -1   7 -16 803.615 448.029   2
   1  -7  16 792.699 528.735   4
  -1  -8  16 7161.53 707.545   4
  -1  -8  15 9007.39 708.492   4
  -1   8  15 8664.36 680.889   4
  -1   8  14 425.285 444.394   4
  -1  -8  14 589.553 491.233   4
  -1   8  13 879.614 405.552   4
  -1  -8  13 667.860 461.349   4
  -1  -8  12 27862.9 903.158   4
  -1  -8  11 507.737 389.180   4
  -1  -8  10 2392.17 414.854   4
  -1  -8   9 13909.2 602.187   4
  -1  -8   8 10871.0 527.744   4
  -1   8   7 1422.06 232.295   3
   1   8  -7 1505.84 175.320   2
  -1  -8   7 1611.04 328.362   4
   1   8  -6 1233.56 151.085   2
  -1  -8   6 1456.66 313.154   4
  -1   8   6 1555.32 229.564   3
   1   8  -5 10173.7 250.640   2
  -1  -8   5 9887.41 449.735   4
  -1   8   5 9366.25 389.453   3
  -1   8   4 516.638 210.574   3
  -1  -8   4 434.054 250.822   4
  -1   8   3 5695.33 334.896   3
  -1  -8   3 5733.04 350.625   4
  -1  -8   2 1107.68 103.355   2
  -1  -8   2 1225.52 264.121   4
  -1   8   2 1399.21 249.776   3
  -1  -8   1 15353.8 459.655   4
   1  -8  -1 15269.4 332.422   4
  -1   8   1 16159.0 507.682   3
   1  -8   0 1432.76 174.566   4
  -1   8   0 1295.64 264.270   3
  -1  -8   0 1410.84 261.895   4
   1  -8   1 5568.34 243.905   4
  -1   8  -1 5012.22 355.182   3
  -1   8  -2 1805.38 300.309   3
   1  -8   2 2093.01 206.642   4
   1   8   3 57040.3 768.890   3
   1  -8   3 57037.9 693.096   4
  -1   8  -3 55348.9 956.598   3
  -1   8  -3 56364.7 780.331   2
   1  -8   4 2337.50 246.523   4
  -1   8  -4 2635.26 335.556   3
  -1   8  -4 2286.95 245.968   2
   1   8   4 2400.09 227.882   3
   1  -8   5 12829.7 429.184   4
  -1   8  -5 12695.9 433.587   2
  -1   8  -5 13674.8 555.357   3
  -1   8  -6 22467.5 558.530   2
   1  -8   6 22438.8 566.516   4
   1   8   6 23529.5 450.598   3
   1  -8   7 221.614 270.779   4
  -1   8  -7 126.863 210.247   2
   1  -8   8 16175.7 563.258   4
  -1   8  -8 16593.4 544.912   2
  -1   8  -9 17822.1 589.165   2
   1  -8   9 16657.0 600.565   4
   1  -8  10 2609.31 389.258   4
  -1   8 -10 2689.98 322.568   2
   1  -8  11 2239.05 416.868   4
  -1   8 -11 1893.49 334.868   2
  -1   8 -12 463.459 364.200   3
   1  -8  12 285.398 391.092   4
  -1   8 -12 265.948 302.171   2
   1  -8  13 2829.35 513.549   4
  -1   8 -13 3318.34 476.781   3
  -1   8 -13 3533.44 434.097   2
  -1   8 -14 608.867 350.892   2
   1  -8  14 245.613 455.462   4
  -1   8 -14 316.603 332.906   3
   1  -8  15 2635.17 561.363   4
   1  -8  16 861.231 539.822   4
  -1  -9  15 2936.76 576.290   4
  -1  -9  14 1837.26 524.254   4
  -1  -9  13 196.039 455.103   4
  -1  -9  12 513.998 438.226   4
  -1  -9  11 265.219 391.824   4
  -1  -9  10 98.3292 369.527   4
  -1  -9   9 821.322 377.498   4
  -1  -9   8 1403.70 364.920   4
  -1   9   8 911.547 235.021   3
  -1  -9   7 2005.83 355.306   4
  -1   9   7 1633.89 253.936   3
  -1  -9   6 1737.58 331.764   4
  -1   9   6 1756.31 256.033   3
  -1   9   5 1558.70 267.651   3
  -1  -9   5 1683.29 315.031   4
  -1  -9   4 1024.49 293.660   4
  -1   9   4 979.949 246.452   3
  -1  -9   3 3740.47 336.728   4
  -1   9   3 3670.09 330.172   3
   1  -9  -2 13856.1 347.877   4
  -1  -9   2 14073.3 475.479   4
  -1   9   2 14287.0 504.118   3
  -1   9   1 540.372 260.738   3
  -1  -9   1 523.327 258.220   4
   1  -9  -1 322.114 176.377   4
   1  -9   0 15482.5 358.009   4
  -1  -9   0 15818.0 493.013   4
  -1   9   0 15497.1 548.526   3
  -1   9  -1 206.172 270.145   3
   1  -9   1 110.286 175.195   4
  -1   9  -2 28096.7 733.694   3
   1   9   2 27789.9 624.701   3
  -1   9  -3 14250.0 575.761   3
   1  -9   3 14557.5 408.640   4
   1   9   3 13842.5 450.376   3
  -1   9  -4 202.009 198.972   2
   1  -9   4 308.745 216.013   4
  -1   9  -4 335.677 314.320   3
   1   9   4 118.052 193.007   3
   1  -9   5 41249.2 714.783   4
  -1   9  -5 39490.3 721.090   2
   1   9   5 39697.8 653.630   3
  -1   9  -5 37496.6 889.102   3
  -1   9  -6 14081.3 473.501   2
   1  -9   6 12930.8 472.213   4
  -1   9  -6 12893.4 591.599   3
   1   9   6 13907.0 396.336   3
   1  -9   7 277.933 286.590   4
  -1   9  -7 107.777 327.610   3
  -1   9  -7 166.868 221.259   2
  -1   9  -8 8260.73 422.518   2
  -1   9  -8 7606.22 518.242   3
   1  -9   8 7849.35 454.562   4
   1  -9   9 14281.8 580.617   4
  -1   9  -9 14781.3 553.958   2
  -1   9  -9 13761.5 651.331   3
   1  -9  10 7301.76 504.670   4
  -1   9 -10 7147.12 441.950   2
  -1   9 -10 6570.67 526.621   3
  -1   9 -11 3986.47 404.349   2
   1  -9  11 3667.53 468.278   4
  -1   9 -11 3725.37 467.425   3
  -1   9 -12 181.660 369.209   3
  -1   9 -12 95.1464 299.585   2
   1  -9  12 156.795 396.559   4
   1  -9  13 5263.31 572.470   4
  -1   9 -13 5321.52 533.747   3
   1  -9  14 7625.26 663.213   4
  -1   9 -14 5515.37 548.524   3
   1  -9  15 1744.69 557.428   4
  -1 -10  14 2882.37 548.599   4
  -1 -10  13 249.556 462.299   4
  -1 -10  12 2388.29 489.114   4
  -1 -10  11 407.148 414.881   4
  -1 -10  10 253.655 403.327   4
  -1 -10   9 349.705 355.120   4
  -1 -10   8 2775.77 407.403   4
  -1  10   7 11927.0 480.087   3
  -1 -10   7 11200.3 546.584   4
  -1 -10   6 10586.1 516.385   4
  -1  10   6 9924.08 450.845   3
  -1  10   5 2842.07 314.669   3
  -1 -10   5 2572.49 362.187   4
  -1 -10   4 2832.66 340.440   4
  -1  10   4 2082.19 310.285   3
  -1  10   3 7767.16 436.644   3
  -1 -10   3 7495.74 427.479   4
   1 -10  -2 47384.9 632.336   4
  -1  10   2 46614.9 903.412   3
  -1 -10   2 45430.5 822.735   4
  -1 -10   1 461.615 294.310   4
  -1  10   1 748.495 296.728   3
   1 -10  -1 536.746 199.669   4
   1 -10   0 26899.3 486.979   4
  -1 -10   0 28027.8 651.978   4
  -1  10   0 25691.3 714.858   3
   1 -10   1 5093.47 281.548   4
  -1  10  -1 5651.37 428.667   3
  -1 -10  -1 5322.89 365.216   4
  -1  10  -2 10716.5 530.136   3
   1 -10   2 12395.8 386.647   4
   1  10   2 12109.7 479.066   3
   1 -10   3 1562.89 252.776   4
  -1  10  -3 1308.59 347.996   3
   1  10   3 1531.21 273.322   3
   1  10   4 144196. 1366.01   3
   1 -10   4 144645. 1267.67   4
  -1  10  -4 143083. 1715.18   3
   1 -10   5 3775.20 316.755   4
  -1  10  -5 3368.69 424.026   3
  -1  10  -5 3163.76 295.723   2
   1  10   5 3905.96 298.922   3
   1 -10   6 12773.8 486.027   4
  -1  10  -6 12546.2 470.344   2
  -1  10  -6 11836.7 607.499   3
  -1  10  -7 6799.83 389.537   2
   1 -10   7 6257.42 409.239   4
  -1  10  -7 6156.19 500.577   3
   1 -10   8 10338.6 511.266   4
  -1  10  -8 10034.8 462.758   2
  -1  10  -8 10294.8 607.962   3
   1 -10   9 7343.50 487.223   4
  -1  10  -9 7318.02 424.100   2
  -1  10  -9 7092.42 558.988   3
  -1  10 -10 5272.71 514.289   3
   1 -10  10 4588.52 451.582   4
   1 -10  11 7947.40 562.238   4
  -1  10 -11 8466.77 612.238   3
  -1  10 -12 107.514 406.859   3
   1 -10  12 440.167 434.813   4
   1 -10  13 4410.60 564.720   4
  -1  10 -13 5460.06 567.259   3
   1 -10  14 3873.15 612.295   4
  -1  10 -14 4498.02 593.002   3
   1 -10  15 1439.19 552.045   4
  -1 -11  14 2623.34 572.707   4
  -1 -11  13 3397.28 574.162   4
  -1 -11  12 927.436 494.833   4
  -1 -11  11 397.935 435.892   4
  -1 -11  10 12177.2 665.993   4
  -1 -11   9 4908.57 508.974   4
  -1 -11   8 772.157 386.888   4
  -1 -11   7 2816.04 410.369   4
  -1  11   7 2218.72 323.906   3
  -1  11   6 8455.89 454.308   3
  -1 -11   6 8433.83 495.144   4
  -1 -11   5 3565.88 355.506   4
  -1  11   5 3991.95 360.490   3
  -1  11   4 5829.65 419.746   3
  -1 -11   4 5623.04 410.076   4
  -1 -11   3 7591.20 433.678   4
  -1  11   3 6284.93 421.640   3
  -1 -11   2 744.164 307.670   4
  -1  11   2 585.326 283.307   3
  -1  11   1 2474.66 359.615   3
  -1 -11   1 2309.36 320.714   4
  -1 -11   0 3907.51 347.911   4
  -1  11   0 3704.69 399.330   3
   1  11   1 1982.52 326.598   3
  -1 -11  -1 2008.32 323.641   4
  -1  11  -1 1684.61 358.120   3
   1  11   2 885.143 286.020   3
   1 -11   2 1127.83 232.440   4
  -1  11  -2 897.339 343.393   3
   1  11   3 21753.4 624.425   3
  -1  11  -3 20043.5 737.738   3
   1 -11   3 20426.3 515.179   4
   1  11   4 200.430 230.815   3
  -1  11  -4 209.088 338.727   3
   1 -11   4 414.211 246.624   4
  -1  11  -5 4351.47 466.149   3
   1  11   5 4301.66 326.566   3
   1 -11   5 4570.42 345.066   4
   1 -11   6 656.939 276.524   4
  -1  11  -6 634.650 379.209   3
   1 -11   7 5517.72 421.997   4
  -1  11  -7 5025.23 511.279   3
  -1  11  -8-60.5479 376.069   3
   1 -11   8 261.146 315.845   4
  -1  11  -9 3093.78 481.074   3
   1 -11   9 2838.99 408.239   4
  -1  11 -10 613.762 411.608   3
   1 -11  10 449.894 364.397   4
  -1  11 -11 58.2689 433.756   3
   1 -11  11 116.554 395.084   4
   1 -11  12 46.9999 438.408   4
  -1  11 -12 320.351 443.046   3
   1 -11  13 4150.80 578.955   4
  -1  11 -13 3945.52 571.386   3
  -1  11 -14 974.529 500.762   3
  -1 -12  13-12.9081 496.251   4
  -1 -12  12 5345.17 603.671   4
  -1 -12  11 5774.23 604.309   4
  -1 -12  10 1195.32 470.009   4
  -1 -12   9 270.123 406.303   4
  -1 -12   8 8459.19 565.964   4
  -1 -12   7 348.843 358.897   4
  -1 -12   6 6407.20 488.279   4
  -1  12   6 7101.55 452.997   3
  -1  12   5 247.487 287.890   3
  -1 -12   5 284.644 341.910   4
  -1  12   4 48.8030 295.655   3
  -1 -12   4 297.201 335.795   4
  -1 -12   3 118.821 319.418   4
  -1  12   3 235.494 320.546   3
  -1  12   2 415.540 289.469   3
  -1 -12   2 358.115 306.849   4
  -1  12   1 3934.79 421.695   3
  -1 -12   1 3840.43 386.637   4
  -1 -12   0 42.0173 285.021   4
   1  12   0 441.425 298.938   3
  -1  12   0 299.419 315.611   3
   1  12   1 4422.04 397.744   3
  -1 -12  -1 4901.95 407.544   4
  -1  12  -1 5354.05 468.385   3
   1  12   2 3377.38 383.899   3
  -1 -12  -2 3072.91 378.316   4
  -1  12  -2 3598.00 436.473   3
  -1  12  -3 5992.96 507.462   3
   1  12   3 4749.16 386.372   3
  -1  12  -4-118.734 361.896   3
   1  12   4 12.9420 263.513   3
  -1  12  -5 1560.94 415.757   3
  -1  12  -6 1955.26 446.825   3
  -1  12  -7 25482.1 919.691   3
  -1  12  -8 768.794 445.094   3
  -1  12  -9 4917.52 567.708   3
  -1  12 -10 883.571 462.641   3
  -1  12 -11 3078.92 534.859   3
  -1  12 -12 9816.60 730.236   3
  -1 -13  12 1147.86 530.932   4
  -1 -13  11 9539.83 711.377   4
  -1 -13  10 333.087 454.761   4
  -1 -13   9 2494.93 499.188   4
  -1 -13   8 349.204 413.916   4
  -1 -13   7 615.413 381.617   4
  -1 -13   6 5374.55 482.032   4
  -1  13   6 5278.29 453.076   3
  -1  13   5 4648.36 439.203   3
  -1 -13   5 5575.51 476.620   4
  -1  13   4 2210.58 390.136   3
  -1 -13   4 2571.62 391.942   4
  -1  13   3 7740.49 527.461   3
  -1 -13   3 7359.55 487.157   4
  -1 -13   2 1845.31 348.221   4
  -1  13   2 1731.16 370.529   3
   1  13  -2 1343.15 383.364   3
  -1 -13   1 5874.47 426.895   4
   1  13  -1 5967.49 493.308   3
  -1  13   1 5943.26 488.425   3
   1  13   0 2204.69 389.362   3
  -1  13   0 1895.24 394.709   3
  -1 -13   0 1989.86 343.634   4
   1  13   1 131.038 312.286   3
  -1  13  -1 275.121 343.951   3
  -1 -13  -1 178.238 317.802   4
   1  13   2 448.966 310.402   3
  -1  13  -2 326.494 370.152   3
  -1 -13  -2 582.733 339.772   4
  -1 -13  -3 2985.90 407.320   4
   1  13   3 2628.65 354.891   3
  -1  13  -3 2685.65 453.359   3
  -1  13  -4 161.118 376.153   3
   1  13   4 255.578 302.552   3
  -1  13  -5-87.6225 405.993   3
  -1  13  -6 16276.1 793.484   3
  -1  13  -7 339.753 444.419   3
  -1  13  -8 15722.5 824.753   3
  -1  13  -9 508.519 464.033   3
  -1  13 -10-77.0990 461.880   3
  -1  13 -11 2337.99 573.927   3
  -1 -14   9-122.433 455.140   4
  -1 -14   8 899.997 423.980   4
  -1 -14   7 1366.78 425.737   4
  -1 -14   6 270.198 400.705   4
  -1 -14   5 632.137 389.151   4
  -1  14   5 391.422 353.632   3
  -1 -14   4 424.374 354.788   4
   1  14  -4 451.170 420.892   3
  -1  14   4 143.067 354.293   3
   1  14  -3 748.818 418.901   3
  -1  14   3 842.501 393.477   3
  -1 -14   3 837.117 370.288   4
   1  14  -2 1270.50 409.626   3
  -1  14   2 1124.53 404.751   3
  -1  14   1 342.008 380.110   3
   1  14  -1 133.710 357.325   3
  -1  14   0 6949.37 559.333   3
   1  14   0 7493.50 567.360   3
  -1  14  -1 436.323 407.465   3
   1  14   1 409.927 356.075   3
   1  14   2 15470.1 680.576   3
  -1  14  -2 13342.0 724.770   3
   1  14   3 10844.9 575.992   3
  -1  14  -3 10375.8 680.567   3
  -1  14  -4 1211.37 447.330   3
  -1  14  -5 5469.13 589.874   3
  -1  14  -6 12529.3 753.244   3
  -1  14  -7 1267.16 505.804   3
  -1  14  -8 7672.47 681.898   3
  -1  14  -9 541.277 494.458   3
   1  15  -7 6920.73 676.159   3
   1  15  -6 4790.87 609.855   3
   1  15  -5 12308.6 777.322   3
  -1  15   4 869.745 408.827   3
   1  15  -4 1182.85 478.228   3
   1  15  -3 4958.87 564.915   3
  -1  15   3 4478.36 509.688   3
   1  15  -2 5212.27 567.156   3
  -1  15   2 4847.83 515.336   3
   1  15  -1 9653.66 653.697   3
  -1  15   1 10638.3 674.004   3
  -1  15   0-15.0128 415.276   3
   1  15   0 454.183 382.232   3
   1  15   1 2036.50 433.257   3
  -1  15  -1 2239.98 481.193   3
  -1  15  -2 986.306 463.673   3
   1  15   2 550.720 369.813   3
  -1  15  -3 922.407 465.178   3
  -1  15  -4 4916.43 591.819   3
  -1  15  -5 270.141 457.370   3
  -1  15  -6-162.233 450.446   3
  -1  15  -7 1500.14 512.099   3
   1  16  -5 162.533 481.410   3
  -1  16   4 1736.43 475.155   3
   1  16  -4 2209.10 546.115   3
   1  16  -3 2538.79 550.342   3
  -1  16   3 1791.61 482.682   3
   1  16  -2 310.583 452.012   3
  -1  16   2 166.498 444.802   3
  -1  16   1 181.975 440.893   3
   1  16  -1 327.241 457.476   3
   1  16   0 209.534 424.031   3
  -1  16   0 565.394 459.901   3
   1  16   1 2811.96 500.517   3
  -1  16  -1 3177.91 556.507   3
  -1  16  -2 2993.28 555.716   3
  -1  16  -3 2012.67 544.470   3
  -1  16  -4 5816.81 649.384   3
  -1  17   3 440.914 460.170   3
   1  17  -2 11942.5 781.528   3
  -1  17   2 11328.8 759.970   3
   1  17  -1 1554.09 511.118   3
  -1  17   1 1886.71 531.458   3
   1  17   0 540.395 485.180   3
  -1  17   0 533.168 506.622   3
  -2   0  18 19780.9 955.307   4
  -2   0  17 423.149 496.616   4
  -2   0  16 16701.1 830.698   4
  -2   0  15 181.647 428.847   4
  -2   0  14 12127.0 659.515   4
  -2   0  13 107.794 374.949   4
  -2   0  12 8562.82 518.446   4
  -2   0  11 199.215 324.586   4
  -2   0  10 89538.7 1187.39   4
  -2   0   9 570.521 302.718   4
  -2   0   8 8983.27 406.349   4
  -2   0   7 78.8840 218.856   4
  -2   0   6 33993.0 577.323   4
  -2   0   5 141.507 179.485   4
  -2   0   4 187996. 1088.50   4
  -2   0   3 262.354 174.649   4
  -2   0   2 132586. 776.101   4
  -2   0   1 94.7974 119.125   2
  -2   0   0 160704. 955.072   0
  -2   0   0 155571. 885.455   2
  -2   0  -1 123.251 141.075   2
  -2   0  -1 198.920 112.848   1
  -2   0  -1 125.446 152.199   0
  -2   0  -2 217847. 3933.09   1
  -2   0  -2 215081. 1161.51   2
  -2   0  -2 220782. 3911.22   3
  -2   0  -3 2971.96 172.047   3
   2   0   3 216.749 185.655   4
  -2   0  -3 3037.33 232.414   2
   2   0   4 9754.17 328.843   4
  -2   0  -4 9728.15 222.150   1
  -2   0  -4 9300.30 323.322   2
  -2   0  -4 10219.8 220.375   3
   2   0   5 268.168 201.129   4
  -2   0  -5 627.504 105.963   3
  -2   0  -6 3213.75 145.273   3
   2   0   6 2852.80 278.133   4
   2   0   7 395.301 262.434   4
  -2   0  -7 121.663 100.233   3
   2   0   8 77950.1 1068.41   4
  -2   0  -8 75472.2 583.920   3
  -2   0  -9 154.036 114.651   3
   2   0   9 1152.93 361.930   4
   2   0  10 5799.00 445.142   4
   2   0  11 243.727 354.302   4
   2   0  12 8421.55 569.553   4
   2   0  13 193.139 414.334   4
   2   0  14 6405.45 612.993   4
   2   0  15 545.454 490.294   4
   2   0  16 3541.69 621.595   4
   2   0  17 511.868 526.287   4
  -2  -1  18 187.415 546.686   4
  -2   1  18 151.857 525.877   4
  -2   1  17 5549.78 642.441   4
  -2  -1  17 4260.99 623.000   4
  -2  -1  16 2676.69 546.471   4
  -2   1  16 1803.79 523.359   4
  -2  -1  15 13427.3 718.438   4
  -2   1  15 13872.3 717.852   4
  -2   1  14 600.944 407.426   4
  -2  -1  14 590.401 402.095   4
  -2  -1  13 1731.41 408.901   4
  -2   1  13 1676.36 416.614   4
  -2   1  12 620.882 365.565   4
  -2  -1  12 864.419 365.321   4
  -2  -1  11 5309.46 438.159   4
  -2   1  11 5192.01 426.106   4
  -2  -1  10 4364.96 402.047   4
  -2   1  10 4611.34 390.230   4
  -2   1   9 5049.07 364.035   4
  -2  -1   9 5623.55 397.241   4
  -2  -1   8 19957.8 553.158   4
  -2   1   8 19495.0 523.502   4
  -2   1   7 3470.88 278.062   4
  -2  -1   7 2990.45 293.114   4
  -2   1   6 252.076 188.297   4
  -2  -1   6 239.662 208.902   4
  -2   1   5 7312.09 279.530   4
  -2  -1   5 6956.68 304.265   4
  -2  -1   4 9394.47 316.033   4
  -2   1   4 7587.30 254.438   4
  -2   1   3 159093. 844.566   4
  -2  -1   3 162952. 1004.12   4
  -2   1   2 845.054 135.082   4
  -2  -1   2 916.577 190.070   4
  -2   1   1 35288.8 483.152   1
  -2  -1   1 35981.6 386.182   2
  -2  -1   1 36875.3 439.655   0
  -2   1   1 34082.3 342.162   4
  -2   1   0 331.561 151.552   3
  -2   1   0 400.340 134.439   1
  -2  -1   0 654.388 120.996   2
  -2  -1   0 598.721 137.820   0
  -2   1   0 444.393 149.077   2
  -2   1  -1 365733. 5986.86   2
  -2   1  -1 375800. 6153.27   0
  -2   1  -1 375413. 5750.06   1
  -2   1  -1 361825. 5610.59   3
  -2  -1  -1 367190. 5304.62   2
  -2   1  -2 63711.4 675.543   0
   2  -1   2 65400.7 588.186   4
  -2  -1  -2 63864.7 627.713   2
  -2  -1  -2 65505.1 514.631   1
  -2   1  -2 64407.0 674.778   2
  -2   1  -2 64772.1 605.290   1
  -2   1  -2 67673.4 611.817   3
   2  -1   3 60390.3 625.755   4
  -2  -1  -3 62129.9 468.546   1
   2   1   3 63832.4 453.956   3
  -2   1  -3 61510.1 705.283   2
  -2   1  -3 62314.8 695.580   0
  -2   1  -3 60677.4 574.552   3
  -2   1  -3 60899.8 581.360   1
   2   1   4 1127.64 220.508   4
  -2  -1  -4 929.593 88.8099   1
   2  -1   4 850.108 189.097   4
   2   1   4 808.437 84.8591   3
  -2   1  -4 1112.53 186.397   2
  -2   1  -4 1023.01 134.039   3
   2  -1   5 1056.02 216.340   4
   2   1   5 1001.53 234.081   4
  -2   1  -5 794.487 204.628   2
  -2   1  -5 1002.47 134.421   3
   2  -1   6 29092.0 584.175   4
  -2   1  -6 29314.8 425.380   3
   2   1   6 29853.6 618.149   4
   2  -1   7 357.746 264.622   4
  -2   1  -7 70.5076 136.141   3
   2   1   7 91.2052 57.6600   1
  -2  -1  -7 146.900 46.7627   3
   2   1   7 126.145 277.475   4
   2   1   8 613.967 306.382   4
   2  -1   8 693.517 298.835   4
  -2   1  -8 588.342 151.282   3
   2   1   8 202.495 59.6553   1
   2   1   9 10226.2 512.914   4
   2  -1   9 9492.61 490.846   4
  -2   1  -9 8917.94 284.819   3
   2   1  10 4351.16 424.948   4
   2  -1  10 4789.52 431.935   4
  -2   1 -10 4947.93 235.691   3
   2  -1  11 4177.81 441.154   4
   2   1  11 4170.97 463.604   4
   2   1  12 145.358 374.642   4
   2  -1  12 382.273 372.096   4
   2  -1  13 2437.24 449.739   4
   2   1  13 2544.65 481.172   4
   2  -1  14 867.320 450.739   4
   2   1  14 992.977 454.697   4
   2   1  15 113.487 455.408   4
   2  -1  15 403.006 470.075   4
   2   1  16 267.334 509.642   4
   2  -1  16 664.907 532.599   4
   2  -1  17 3603.79 642.019   4
   2   1  17 3370.12 616.432   4
  -2   2  18 179.252 538.667   4
  -2   2  17 9257.00 740.834   4
  -2  -2  17 9285.08 743.318   4
  -2   2  16 6562.77 627.588   4
  -2  -2  16 6713.53 643.153   4
  -2   2  15 91.0691 426.764   4
  -2  -2  15 67.7022 426.420   4
  -2   2  14 15548.5 699.473   4
  -2  -2  14 15683.5 720.475   4
  -2  -2  13 551.945 374.227   4
  -2   2  13 356.469 361.686   4
  -2  -2  12 382.155 366.639   4
  -2   2  12 621.038 353.628   4
  -2   2  11 80722.9 1179.14   4
  -2  -2  11 82388.5 1250.60   4
  -2   2  10 3138.92 356.222   4
  -2  -2  10 2683.31 375.961   4
  -2   2   9 6873.33 386.572   4
  -2  -2   9 6029.28 413.812   4
  -2   2   8 31747.7 629.569   4
  -2  -2   8 32319.7 703.123   4
  -2   2   7 1709.12 229.643   4
  -2  -2   7 1188.01 277.793   4
  -2   2   6 20597.9 436.824   4
  -2  -2   6 21551.4 514.712   4
  -2   2   5 238556. 1230.82   4
  -2  -2   5 244913. 1492.89   4
  -2  -2   4 32997.3 543.531   4
  -2   2   4 34108.9 545.928   1
  -2   2   4 34295.1 429.349   4
  -2  -2   3 57786.0 657.419   4
  -2   2   3 56829.2 668.630   1
  -2   2   3 55050.8 459.317   4
  -2   2   2 103765. 874.198   3
   2   2  -2 104858. 559.581   2
  -2   2   2 107033. 885.616   1
  -2  -2   2 100084. 827.397   4
   2  -2  -2 105783. 524.594   4
  -2   2   2 104796. 518.035   4
  -2  -2   2 102297. 658.680   0
  -2   2   1 133150. 961.966   3
  -2  -2   1 130842. 623.312   2
  -2   2   1 133955. 959.162   1
  -2   2   1 129298. 512.299   4
  -2  -2   1 130680. 797.460   0
   2   2  -1 133262. 615.570   2
  -2  -2   0 100251. 595.771   2
  -2   2   0 102176. 477.793   4
  -2   2   0 101902. 831.836   2
  -2   2   0 100030. 824.014   1
  -2   2   0 100565. 828.820   3
  -2   2  -1 26439.8 440.050   1
  -2   2  -1 27379.6 456.487   2
  -2   2  -1 27707.5 308.377   4
  -2   2  -1 27673.1 446.936   3
  -2   2  -2 15432.1 346.126   1
  -2   2  -2 15018.3 370.817   2
  -2   2  -2 15210.4 354.466   0
  -2   2  -2 15777.2 354.910   3
   2  -2   2 15280.4 286.290   4
   2   2   3 11705.3 199.421   3
  -2   2  -3 13248.1 324.283   3
  -2   2  -3 13229.6 344.044   0
  -2   2  -3 12910.0 357.770   2
  -2   2  -3 13477.7 333.554   1
   2  -2   3 12875.3 303.136   4
  -2   2  -4 9462.44 342.754   2
  -2   2  -4 6913.29 300.038   0
  -2   2  -4 9530.80 308.906   3
   2  -2   4 7358.79 290.187   4
   2  -2   5 923.723 217.767   4
   2   2   5 944.747 253.817   4
  -2   2  -5 1271.71 229.280   2
  -2   2  -5 1143.35 189.195   0
  -2   2  -5 1340.86 173.320   3
  -2   2  -6 15298.6 467.733   2
   2  -2   6 14303.3 438.686   4
  -2   2  -6 15022.8 415.568   0
   2   2   6 14812.8 483.791   4
  -2   2  -6 14750.7 361.483   3
  -2   2  -7 88244.8 1105.01   2
   2  -2   7 89236.7 1053.98   4
   2   2   7 87738.3 1110.33   4
  -2   2  -7 86389.1 836.804   3
   2   2   8 5267.15 396.832   4
   2  -2   8 5116.92 382.938   4
  -2   2  -8 4728.61 361.770   2
  -2   2  -8 4784.89 255.467   3
   2  -2   9 3787.17 372.926   4
  -2   2  -9 3929.57 252.536   3
   2   2   9 4423.23 411.903   4
   2   2  10 27425.1 790.730   4
   2  -2  10 28623.2 775.156   4
   2   2  11 39291.5 951.821   4
  -2   2 -11 40745.5 655.555   3
   2  -2  12 907.224 388.423   4
   2   2  12 714.332 398.228   4
   2  -2  13 3702.55 481.355   4
   2   2  13 3315.21 502.833   4
   2  -2  14 339.120 436.663   4
   2   2  14 272.421 432.506   4
   2   2  15 2841.57 547.934   4
   2  -2  15 3739.06 558.907   4
   2   2  16 13729.8 831.227   4
   2  -2  16 14737.0 829.595   4
  -2   2 -16 12741.1 762.630   2
   2  -2  17 9433.36 789.670   4
  -2   2 -17 9460.81 722.139   2
   2   2  17 7510.77 777.701   4
  -2   3  18 4918.02 648.317   4
  -2  -3  17 4418.01 651.846   4
  -2   3  17 4896.03 635.096   4
  -2   3  16 1640.63 514.320   4
  -2  -3  16 1676.31 533.135   4
  -2   3  15 589.834 438.568   4
  -2  -3  15 403.095 439.445   4
  -2   3  14 172.353 407.730   4
  -2  -3  14-19.9129 395.226   4
  -2  -3  13 2806.53 463.850   4
  -2   3  13 3094.31 436.325   4
  -2   3  12 3302.58 404.701   4
  -2   3  12 2432.94 279.937   1
  -2  -3  12 2670.51 435.947   4
  -2   3  11 8325.16 468.586   4
  -2   3  11 8377.71 383.522   1
  -2  -3  11 8254.59 514.522   4
  -2   3  10 4978.87 319.071   1
  -2   3  10 5165.95 400.663   4
  -2  -3  10 5126.26 429.982   4
  -2   3   9 9467.54 430.947   4
  -2   3   9 10012.6 392.953   1
  -2  -3   9 10289.1 493.725   4
  -2   3   8 3602.07 260.629   1
  -2  -3   8 4353.90 373.696   4
  -2   3   8 4053.37 302.732   4
  -2   3   7 18306.9 455.061   4
  -2  -3   7 17689.1 522.770   4
  -2   3   7 17743.1 452.376   1
   2   3  -6 673.952 68.7871   0
  -2   3   6 812.833 189.981   4
  -2  -3   6 1062.26 259.198   4
  -2   3   6 713.245 184.970   1
  -2   3   5 9100.64 275.818   4
  -2   3   5 9135.13 327.110   1
  -2   3   4 16997.3 300.411   4
  -2  -3   4 18344.5 452.976   4
  -2   3   4 16869.1 413.626   1
  -2   3   3 5976.47 268.441   3
   2  -3  -3 6284.72 160.760   4
  -2   3   3 6119.36 270.284   1
  -2  -3   3 6948.13 301.584   4
  -2  -3   3 7164.32 172.095   0
  -2   3   3 6554.87 167.754   4
  -2   3   2 7790.49 292.281   3
   2  -3  -2 6695.16 120.073   4
  -2   3   2 8291.01 300.190   1
  -2  -3   2 8331.15 311.518   4
   2   3  -2 8215.52 133.892   2
  -2   3   2 8136.76 135.117   4
  -2  -3   2 7827.84 201.946   0
  -2   3   1 110577. 932.919   1
  -2  -3   1 108346. 471.129   2
  -2   3   1 110005. 930.942   3
  -2  -3   0 12990.4 206.718   2
  -2   3   0 12622.4 344.567   2
  -2   3   0 13435.7 362.671   3
  -2   3   0 12515.2 348.812   1
   2  -3   1 178123. 2752.89   4
  -2   3  -1 183175. 1187.73   1
  -2   3  -1 181594. 2678.06   4
  -2  -3  -1 184131. 3470.65   2
  -2   3  -1 185257. 1205.57   3
  -2   3  -1 181663. 1193.92   2
  -2   3  -2 23461.4 466.673   2
   2  -3   2 23200.3 324.875   4
  -2   3  -2 23160.2 450.320   3
  -2   3  -2 23504.1 453.286   1
   2  -3   3 94430.6 729.731   4
  -2   3  -3 95366.2 872.945   0
  -2   3  -3 95147.8 932.743   2
  -2   3  -3 94935.3 879.634   3
  -2   3  -4 44692.2 628.298   3
  -2   3  -4 46726.6 639.053   0
  -2   3  -4 44822.1 679.081   2
   2  -3   4 46221.2 587.892   4
  -2   3  -5 23531.5 478.578   3
  -2   3  -5 24149.1 538.730   2
  -2   3  -5 23857.9 481.155   0
   2  -3   5 23807.8 481.234   4
   2   3   6 389.498 274.188   4
  -2   3  -6 413.386 175.759   3
  -2   3  -6 465.171 183.902   0
  -2   3  -6 458.131 225.685   2
   2  -3   6 636.354 232.110   4
  -2   3  -7 118.541 185.906   3
   2   3   7 73.1730 298.632   4
  -2   3  -7 224.412 170.836   0
  -2   3  -7 271.115 237.663   2
   2  -3   7 224.875 250.558   4
   2  -3   8 8128.70 427.997   4
  -2   3  -8 7330.48 332.526   0
   2   3   8 7446.64 464.321   4
  -2   3  -8 7451.78 414.537   2
  -2   3  -8 7320.03 332.169   3
   2   3   9 5139.52 451.653   4
  -2   3  -9 5319.02 320.618   0
  -2   3  -9 5591.44 401.560   2
   2  -3   9 6142.77 425.527   4
  -2   3  -9 5742.45 314.795   3
   2   3  10 13393.3 609.921   4
  -2   3 -10 12519.4 561.600   2
  -2   3 -10 12410.2 447.116   0
  -2   3 -10 12240.2 420.973   3
   2  -3  10 12427.9 562.024   4
   2   3  11 4282.10 481.660   4
   2  -3  11 3119.21 441.269   4
  -2   3 -11 3317.32 395.575   2
  -2   3 -11 3191.75 286.965   3
  -2   3 -11 3266.46 307.463   0
  -2   3 -12 17270.1 696.950   2
   2  -3  12 17939.0 725.092   4
   2   3  12 18440.2 759.253   4
  -2   3 -12 17370.0 564.525   0
   2  -3  13 1879.84 456.638   4
  -2   3 -13 1479.15 375.908   2
   2   3  13 1570.16 446.906   4
  -2   3 -14 271.060 363.236   2
   2   3  14 387.365 459.947   4
   2  -3  14 354.009 431.850   4
   2  -3  15-0.49670 449.798   4
  -2   3 -15-127.885 384.979   2
   2   3  15 57.3311 479.127   4
  -2   3 -16 3278.11 528.193   2
   2   3  16 4075.07 655.614   4
   2  -3  16 3380.26 584.892   4
   2  -3  17 413.034 575.641   4
  -2   3 -17 35.6540 474.326   2
  -2   4  18 2312.00 594.444   4
  -2   4  17 3019.44 570.661   4
  -2  -4  17 2302.35 599.057   4
  -2  -4  16 2894.23 578.046   4
  -2   4  16 1427.64 507.519   4
  -2  -4  15 13214.1 745.850   4
  -2   4  15 12279.2 700.807   4
  -2   4  14 3597.35 483.687   4
  -2  -4  14 3032.71 502.206   4
  -2  -4  13 464.356 405.254   4
  -2   4  13 96.4430 368.118   4
  -2   4  12 2703.71 283.553   1
  -2  -4  12 2941.83 449.585   4
  -2   4  12 2620.47 404.379   4
  -2   4  11 2422.24 274.834   1
  -2   4  11 2310.48 356.944   4
  -2  -4  11 2579.76 410.459   4
  -2   4  10 33869.4 735.428   4
  -2  -4  10 31731.9 808.760   4
  -2   4  10 32192.9 657.732   1
  -2   4   9 21882.4 571.252   4
  -2  -4   9 22347.0 670.312   4
  -2   4   9 20331.1 523.336   1
  -2  -4   8 251.932 307.505   4
  -2   4   8 322.167 237.796   4
  -2   4   8 322.181 207.355   1
  -2   4   7 4315.08 276.851   1
  -2  -4   7 4387.07 354.536   4
  -2   4   7 4526.02 273.429   4
  -2   4   6 817.161 185.824   4
  -2  -4   6 922.019 279.099   4
  -2   4   6 606.258 191.155   1
  -2   4   5 108930. 795.368   4
  -2   4   5 108647. 1027.77   1
  -2  -4   5 109786. 1106.09   4
  -2   4   4 2861.38 236.778   3
  -2   4   4 2927.31 156.928   4
  -2   4   4 2637.22 229.416   1
  -2  -4   4 2796.97 273.076   4
  -2  -4   3 8564.26 184.327   0
  -2   4   3 9938.07 347.223   1
   2  -4  -3 9381.23 177.515   4
  -2   4   3 9294.78 172.479   4
  -2  -4   3 8668.98 353.450   4
  -2   4   3 9390.35 332.442   3
  -2   4   2 37245.5 600.945   1
  -2  -4   2 35313.9 585.429   4
  -2   4   2 36739.5 595.306   3
  -2   4   1 10759.1 354.028   1
  -2   4   1 10791.5 348.576   3
  -2  -4   0 11416.6 178.444   2
  -2   4   0 11784.6 358.845   1
  -2   4   0 12372.6 358.800   2
  -2   4   0 12302.9 371.247   3
  -2   4  -1 2330.96 226.725   1
  -2   4  -1 2169.86 99.4753   4
   2  -4   1 2216.15 100.538   4
  -2   4  -1 2295.39 212.116   2
  -2   4  -1 2288.35 234.657   3
  -2   4  -2 106295. 1004.32   3
  -2   4  -2 107657. 1000.68   2
  -2   4  -2 107447. 1014.42   1
   2  -4   2 105125. 649.566   4
   2  -4   3 1030.34 150.874   4
  -2   4  -3 1487.43 198.952   2
  -2   4  -3 1165.87 207.706   3
   2  -4   4 35449.0 521.762   4
  -2   4  -4 32900.7 617.025   2
  -2   4  -4 33641.3 613.236   3
   2  -4   5 4801.02 272.424   4
  -2   4  -5 5019.97 299.166   2
  -2   4  -5 4921.97 254.711   0
  -2   4  -5 4805.06 284.202   3
   2  -4   6 6143.06 332.921   4
  -2   4  -6 6358.74 341.742   2
  -2   4  -6 6304.96 286.149   0
  -2   4  -6 6209.87 319.117   3
  -2   4  -7 330.867 164.002   0
   2  -4   7 504.818 244.327   4
  -2   4  -7 453.006 210.891   3
  -2   4  -7 578.532 237.059   2
  -2   4  -8 1058.55 213.937   0
   2  -4   8 1149.51 296.903   4
   2   4   8 873.946 333.354   4
  -2   4  -8 1582.69 301.841   2
  -2   4  -8 628.168 231.236   3
   2   4   9 2160.51 415.125   4
   2  -4   9 2797.80 362.335   4
  -2   4  -9 2568.68 322.180   2
  -2   4  -9 2470.03 249.698   0
  -2   4  -9 2064.90 271.710   3
   2   4  10 2421.31 432.349   4
  -2   4 -10 2844.26 289.144   3
  -2   4 -10 2775.99 269.086   0
   2  -4  10 3087.01 386.552   4
  -2   4 -10 3088.23 370.160   2
   2  -4  11 40162.1 943.608   4
  -2   4 -11 38067.3 923.216   2
  -2   4 -11 38200.2 765.706   3
  -2   4 -11 38856.1 762.658   0
   2   4  11 41170.1 1031.09   4
  -2   4 -12 2051.55 268.566   0
   2   4  12 2642.40 489.029   4
   2  -4  12 2202.25 430.261   4
  -2   4 -12 1853.24 289.692   3
  -2   4 -12 1296.79 370.824   2
   2  -4  13 10003.3 628.733   4
  -2   4 -13 8974.42 585.667   2
   2   4  14 1088.69 498.717   4
   2  -4  14 904.959 485.989   4
  -2   4 -14 1383.91 394.963   2
   2  -4  15 3805.42 564.612   4
  -2   4 -15 2965.04 468.446   2
   2   4  15 3949.35 610.991   4
  -2   4 -16 1645.90 481.816   2
   2  -4  16 2428.40 588.735   4
   2   4  16 1782.76 604.141   4
  -2   4 -17 10840.4 761.075   2
  -2   5  18 905.381 532.099   4
  -2  -5  17 2285.88 575.327   4
  -2   5  17 2380.40 571.267   4
  -2   5  16-158.998 482.157   4
  -2  -5  16 791.464 495.259   4
  -2  -5  15 408.483 465.573   4
  -2   5  15 254.054 427.719   4
  -2   5  14 5572.66 507.981   4
  -2  -5  14 5760.73 574.374   4
  -2  -5  13 275.862 425.240   4
  -2   5  13 96.7362 339.442   4
  -2   5  12 3517.12 397.279   4
  -2  -5  12 3511.58 455.498   4
  -2   5  11 4121.47 384.570   4
  -2   5  11 3164.10 298.659   1
  -2  -5  11 4041.15 454.142   4
  -2  -5  10 13119.2 595.753   4
  -2   5  10 13539.8 512.428   4
  -2   5  10 13976.6 463.004   1
  -2  -5   9 5786.75 439.454   4
  -2   5   9 5353.29 363.616   4
  -2   5   9 5195.51 321.509   1
  -2  -5   8 30671.6 737.001   4
  -2   5   8 28142.9 602.076   1
  -2   5   8 30010.1 592.298   4
  -2   5   7 176.020 192.833   1
  -2   5   7 182.821 187.729   4
  -2  -5   7 312.691 295.509   4
  -2   5   6 10571.1 323.911   4
  -2  -5   6 9521.86 449.996   4
  -2   5   6 9945.56 381.022   1
  -2   5   5 68602.1 875.570   3
  -2   5   5 65580.2 621.316   4
  -2   5   5 65880.8 849.571   1
  -2   5   4 25180.2 547.629   3
  -2  -5   4 23977.3 553.690   4
  -2   5   4 25246.6 545.202   1
  -2   5   4 24957.0 341.439   4
  -2   5   3 555.078 202.654   3
  -2  -5   3 1040.22 254.539   4
  -2   5   3 470.950 193.819   1
   2  -5  -3 674.576 83.0557   4
  -2   5   2 54259.5 758.484   1
  -2   5   2 53690.1 759.402   3
  -2   5   1 26179.5 542.796   1
  -2   5   1 26643.6 554.989   3
  -2   5   0 7085.38 325.595   1
  -2   5   0 6812.61 325.347   3
  -2  -5   0 5921.52 128.883   2
  -2   5  -1 68.9838 177.709   2
  -2   5  -1 340.546 208.943   3
   2  -5   1 380.798 84.8761   4
  -2   5  -1 265.959 187.442   1
  -2   5  -1 95.0452 73.3989   4
  -2   5  -2 17871.4 455.555   2
   2  -5   2 17425.0 283.859   4
  -2   5  -2 17685.1 478.694   3
   2  -5   3 30442.6 431.917   4
  -2   5  -3 31768.2 599.732   2
  -2   5  -3 29767.2 608.533   3
   2  -5   4 37070.0 535.264   4
  -2   5  -4 38878.1 685.650   2
  -2  -5  -5 21801.0 252.115   1
   2  -5   5 24750.1 495.614   4
  -2   5  -5 25887.5 597.632   2
   2   5   5 22970.8 266.923   3
  -2   5  -5 24610.5 580.963   3
  -2   5  -6 13282.1 468.870   2
   2  -5   6 13448.7 426.144   4
  -2   5  -6 13327.6 461.816   3
  -2   5  -7 3166.69 311.195   2
   2  -5   7 2689.18 302.036   4
  -2   5  -7 2069.55 286.133   3
  -2   5  -8 10458.3 471.380   2
  -2   5  -8 9805.41 368.831   0
  -2   5  -8 9676.91 435.053   3
   2  -5   8 10382.3 454.066   4
   2  -5   9 8403.74 467.970   4
  -2   5  -9 8125.78 447.940   2
  -2   5  -9 8213.44 355.794   0
  -2   5  -9 7694.30 410.422   3
  -2   5 -10 2036.23 309.435   3
  -2   5 -10 2070.57 249.464   0
   2  -5  10 2146.09 361.688   4
  -2   5 -10 2676.68 351.040   2
   2   5  11 2898.82 462.396   4
   2  -5  11 2364.24 400.169   4
  -2   5 -11 2452.16 376.983   2
  -2   5 -11 2124.61 302.434   3
   2  -5  12 12130.5 632.204   4
  -2   5 -12 12448.2 611.228   2
   2   5  12 13468.2 696.105   4
  -2   5 -12 11636.8 510.800   3
   2  -5  13 1228.42 446.342   4
   2   5  13 1177.00 465.791   4
  -2   5 -13 1204.10 379.802   2
   2  -5  14 409.266 461.223   4
  -2   5 -14 549.281 391.950   2
   2   5  14 240.400 478.808   4
  -2   5 -15 6503.12 574.505   2
   2   5  15 5998.91 658.469   4
   2  -5  15 7171.32 669.582   4
   2  -5  16 7548.54 696.391   4
  -2   5 -16 7931.82 642.284   2
   2   5  16 7726.41 754.344   4
  -2   6  17 1069.41 515.816   4
  -2  -6  16 958.525 545.665   4
  -2   6  16 593.595 475.422   4
  -2   6  15 1145.31 450.607   4
  -2  -6  15 1209.04 522.418   4
  -2   6  14 1768.01 433.918   4
  -2  -6  14 1996.64 509.514   4
  -2   6  13 446.597 389.424   4
  -2  -6  13 729.321 434.410   4
  -2   6  12 395.713 324.515   4
  -2  -6  12 571.340 404.672   4
  -2   6  11 528.975 222.835   1
  -2   6  11 425.924 311.221   4
  -2  -6  11 488.347 383.961   4
  -2   6  10 4303.73 358.781   4
  -2   6  10 4151.57 307.634   1
  -2   6   9 31466.8 672.553   4
  -2  -6   9 30479.9 799.174   4
  -2   6   9 31874.5 664.235   1
  -2   6   8 5555.84 323.968   1
  -2  -6   8 6380.74 446.042   4
  -2   6   8 6238.37 331.125   4
  -2   6   7 1390.04 235.472   1
  -2   6   7 1386.78 227.971   4
  -2  -6   7 1247.02 338.751   4
  -2   6   6 46977.6 777.418   3
   2   6  -6 44277.6 443.291   2
  -2   6   6 44351.9 744.155   1
  -2   6   6 47648.0 618.526   4
  -2  -6   6 45956.6 839.059   4
  -2   6   5 2973.06 277.101   3
  -2   6   5 2799.89 266.501   1
  -2  -6   5 2729.56 321.490   4
   2   6  -5 2416.79 92.3429   2
  -2   6   4 225.313 213.568   3
  -2  -6   4 290.305 273.070   4
  -2  -6   4 232.567 57.2802   0
  -2   6   4 297.714 207.013   1
  -2  -6   3 94869.2 1054.23   4
  -2   6   3 92849.9 1043.04   1
  -2   6   3 89726.3 1030.93   3
   2  -6  -3 88938.0 465.791   4
  -2  -6   2 87568.2 1001.70   4
  -2   6   2 90585.7 1034.08   1
  -2   6   2 87181.9 1019.20   3
  -2  -6   1 24478.6 557.252   4
  -2   6   1 26113.4 585.739   1
  -2   6   1 25590.3 590.034   3
  -2   6   0 31102.7 640.332   1
  -2   6   0 32234.2 645.791   3
   2  -6   1 11294.1 204.116   4
  -2   6  -1 10771.4 396.386   2
   2  -6   2 42389.9 438.010   4
  -2   6  -2 43328.2 715.292   2
   2  -6   3 11677.3 293.219   4
  -2   6  -3 12929.8 424.854   2
  -2   6  -3 12387.1 454.587   3
  -2   6  -4 244.427 233.820   3
   2  -6   4 388.374 173.580   4
  -2   6  -4 176.089 198.629   2
   2  -6   5 4038.15 275.834   4
  -2   6  -5 3681.75 330.569   3
  -2   6  -5 4453.52 325.297   2
  -2   6  -6 13212.0 475.526   2
   2  -6   6 14085.8 441.692   4
  -2   6  -6 12467.6 488.943   3
  -2   6  -7 299.352 262.237   3
   2  -6   7 286.870 238.609   4
  -2   6  -7 422.959 250.554   2
   2  -6   8 2351.58 328.024   4
  -2   6  -8 2251.29 308.372   2
   2  -6   9 927.605 318.861   4
  -2   6  -9 1158.04 303.152   2
  -2   6  -9 939.267 286.956   3
  -2   6 -10 2298.19 337.001   3
   2  -6  10 2652.30 383.702   4
  -2   6 -10 2005.11 323.719   2
  -2   6 -11 141.642 282.208   3
   2  -6  11 315.284 362.502   4
  -2   6 -11 246.226 298.867   2
   2  -6  12 16445.1 700.378   4
  -2   6 -12 16886.9 685.865   2
  -2   6 -12 16672.4 630.114   3
   2  -6  13 428.987 442.815   4
  -2   6 -13 655.818 376.953   2
   2  -6  14 4582.16 563.339   4
  -2   6 -14 4972.06 520.479   2
   2  -6  15 586.347 506.779   4
  -2   6 -15 237.007 421.929   2
   2  -6  16 4907.80 637.272   4
  -2   6 -16 4178.13 573.574   2
  -2  -7  16 2899.51 599.549   4
  -2  -7  15 93.2541 499.981   4
  -2   7  15 574.706 430.459   4
  -2   7  14 1082.98 427.829   4
  -2  -7  14 1209.08 506.334   4
  -2   7  13 1420.83 407.121   4
  -2  -7  13 1060.31 467.323   4
  -2  -7  12 456.500 412.121   4
  -2   7  12 122.544 323.632   4
  -2  -7  11 3296.23 467.146   4
  -2   7  11 2495.68 378.067   4
  -2   7  10 1628.99 323.146   4
  -2  -7  10 1188.29 397.942   4
  -2   7  10 1315.53 249.980   1
  -2   7   9 9292.83 402.379   1
  -2   7   9 10203.4 431.065   4
  -2  -7   9 10333.3 547.834   4
  -2  -7   8 14843.1 594.869   4
  -2   7   8 14106.5 476.933   1
  -2   7   8 14943.9 464.504   4
  -2   7   7 267.903 229.170   3
  -2   7   7 115.236 216.172   1
  -2  -7   7 406.129 326.977   4
  -2   7   6 33029.8 699.421   3
  -2  -7   6 33127.2 762.885   4
  -2   7   6 32666.7 677.669   1
  -2   7   5 13185.2 460.367   1
  -2  -7   5 13302.2 514.343   4
  -2   7   5 13318.4 463.582   3
  -2   7   4 99.7721 212.535   3
  -2  -7   4 269.322 281.595   4
  -2   7   4 265.773 227.544   1
  -2   7   3 233.096 216.944   3
  -2   7   3 413.663 282.129   1
  -2  -7   3 227.547 299.323   4
   2  -7  -2 147.151 47.7235   4
  -2   7   2 272.343 225.060   1
   2  -7  -2 115.348 46.6686   4
  -2  -7   2 327.904 261.480   4
  -2   7   2 263.569 226.643   3
  -2   7   1 6367.21 367.449   3
  -2  -7   1 6475.09 365.414   4
  -2   7   0 102496. 1186.74   3
   2  -7   0 100170. 446.575   4
  -2   7  -1 118.116 247.822   3
   2  -7   1 160.685 98.1222   4
  -2   7  -2 119156. 1314.98   3
  -2   7  -2 117937. 1198.28   2
   2  -7   2 119344. 747.419   4
   2  -7   3 30502.5 452.541   4
  -2   7  -3 29384.8 700.226   3
  -2   7  -3 31439.2 649.759   2
   2  -7   4 5099.23 259.837   4
  -2   7  -4 5154.01 350.352   2
  -2   7  -4 4371.13 357.813   3
   2  -7   5 46596.1 678.899   4
  -2   7  -5 47264.8 834.184   2
   2   7   5 46372.0 541.261   3
  -2   7  -5 45849.0 884.899   3
   2  -7   6 4103.29 293.653   4
  -2   7  -6 4425.13 344.834   2
  -2   7  -6 4299.21 375.770   3
  -2   7  -7 598.265 287.486   3
   2  -7   7 853.456 261.861   4
  -2   7  -7 937.394 257.270   2
  -2   7  -8 19144.3 612.922   2
   2  -7   8 19066.0 589.950   4
  -2   7  -8 18452.3 639.251   3
  -2   7  -9 335.720 305.728   3
   2  -7   9 553.782 323.020   4
  -2   7  -9 523.374 291.733   2
  -2   7 -10 16.2909 309.083   3
  -2   7 -10 296.343 274.043   2
   2  -7  10 200.006 320.524   4
   2  -7  11 2145.03 412.780   4
  -2   7 -11 2103.54 366.283   2
  -2   7 -11 2617.83 369.355   3
   2  -7  12 6062.81 526.851   4
  -2   7 -12 5564.48 486.088   2
  -2   7 -12 5358.40 467.243   3
   2  -7  13 829.712 437.854   4
  -2   7 -13 1373.25 368.705   2
  -2   7 -13 1229.79 350.650   3
   2  -7  14 1101.19 483.161   4
  -2   7 -14 1468.55 429.779   2
  -2   7 -15 7593.73 615.197   2
   2  -7  15 9461.88 720.217   4
   2  -7  16 362.562 528.355   4
  -2   7 -16 265.462 446.280   2
  -2  -8  15 215.729 520.167   4
  -2  -8  14 4465.75 603.505   4
  -2  -8  13-69.7093 449.483   4
  -2  -8  12 11710.5 672.512   4
  -2   8  11 8061.83 489.611   4
  -2  -8  11 8139.36 579.302   4
  -2  -8  10 3147.38 446.853   4
  -2   8  10 2533.90 286.750   1
  -2   8   9 283.644 216.138   1
  -2  -8   9 392.225 371.627   4
  -2  -8   8 12434.9 583.180   4
  -2   8   8 13527.9 494.780   1
  -2  -8   7 515.873 329.749   4
  -2   8   7 211.737 235.559   3
  -2   8   7 214.370 235.260   1
  -2   8   6 14743.7 519.323   3
  -2   8   6 13760.3 499.432   1
  -2  -8   5 4128.23 387.077   4
  -2   8   5 4134.94 340.964   1
  -2   8   5 4439.59 332.660   3
  -2   8   4 12524.2 489.333   1
  -2  -8   4 11114.0 493.101   4
  -2   8   4 11523.5 464.962   3
  -2  -8   3 12563.7 499.776   4
  -2   8   3 12021.2 476.899   3
  -2   8   2 178.912 251.610   3
   2  -8  -2 36.0076 67.3629   4
  -2  -8   2 198.482 282.569   4
  -2  -8   1 4510.63 353.359   4
  -2   8   1 5306.08 375.258   3
   2  -8  -1 4318.77 120.293   4
   2  -8   0 23397.3 267.505   4
  -2   8   0 24144.1 650.194   3
  -2   8  -1 1921.51 309.000   3
   2  -8   1 2009.24 137.731   4
   2  -8   2 15621.1 315.837   4
  -2   8  -2 14989.7 554.564   3
  -2   8  -3 31964.0 683.417   2
   2  -8   3 31327.2 484.665   4
  -2   8  -3 30559.0 759.647   3
   2  -8   4 6067.89 285.421   4
  -2   8  -4 5785.03 360.097   2
  -2   8  -4 6043.69 419.711   3
  -2   8  -5 3487.96 309.353   2
   2  -8   5 2801.66 260.741   4
   2   8   5 2442.66 204.825   3
  -2   8  -5 2725.72 363.444   3
   2  -8   6 251.815 217.517   4
  -2   8  -6 89.3821 297.203   3
  -2   8  -6 240.828 234.647   2
   2  -8   7 1841.21 286.400   4
  -2   8  -7 1364.54 350.942   3
  -2   8  -7 1837.03 301.214   2
  -2   8  -8 806.126 326.484   3
   2  -8   8 815.724 284.158   4
  -2   8  -8 1168.06 288.398   2
  -2   8  -9 1554.40 356.444   3
   2  -8   9 1054.30 320.470   4
  -2   8  -9 2023.34 336.610   2
   2  -8  10 6507.90 472.780   4
  -2   8 -10 6879.12 472.580   2
  -2   8 -10 6190.88 479.194   3
  -2   8 -11 2513.08 421.731   3
  -2   8 -11 3171.06 407.330   2
   2  -8  11 2968.35 431.623   4
   2  -8  12 17410.6 736.887   4
  -2   8 -12 17356.0 713.868   2
  -2   8 -12 16628.8 708.981   3
  -2   8 -13 787.372 323.604   3
   2  -8  13 810.793 458.227   4
  -2   8 -13 814.315 391.965   2
   2  -8  14 329.094 468.272   4
  -2   8 -14 43.9281 377.675   2
   2  -8  15 611.938 519.238   4
  -2   8 -15 761.795 443.945   2
  -2   8 -16 7141.43 648.584   2
  -2  -9  15 1654.87 555.468   4
  -2  -9  14 2022.60 558.318   4
  -2  -9  13 2189.49 530.006   4
  -2  -9  12 664.117 471.786   4
  -2  -9  11 1297.29 440.915   4
  -2  -9  10 195.140 393.627   4
  -2   9   9-65.6112 253.275   1
  -2  -9   9-13.3817 374.169   4
  -2  -9   8 1588.85 387.750   4
  -2   9   8 1735.30 295.170   1
  -2   9   8 1576.06 287.891   3
  -2   9   7 4728.30 359.663   3
  -2  -9   7 5070.51 453.441   4
  -2  -9   6 519.004 338.046   4
  -2   9   6 301.613 266.224   3
  -2   9   5 80628.4 1155.37   3
  -2  -9   5 83092.2 1191.86   4
  -2  -9   4 280.545 307.291   4
  -2   9   4 382.485 278.328   3
  -2  -9   3 103695. 1259.16   4
  -2   9   3 101636. 1305.03   3
  -2   9   2 16604.6 582.754   3
  -2  -9   2 16672.8 572.233   4
  -2  -9   1 7910.96 443.525   4
  -2   9   1 7440.54 439.165   3
  -2  -9   0 9962.56 472.596   4
  -2   9   0 10059.8 493.021   3
   2  -9   1 4639.04 190.859   4
  -2   9  -1 3814.56 387.984   3
   2  -9   2 18619.4 371.676   4
  -2   9  -2 14259.4 589.014   3
   2  -9   3 5776.42 265.891   4
  -2   9  -3 5860.83 443.658   3
   2  -9   4 25037.2 512.928   4
  -2   9  -4 24979.8 657.710   2
   2   9   4 23852.8 532.895   3
  -2   9  -5 283.299 234.166   2
   2  -9   5 34.2802 218.294   4
   2   9   5 243.632 178.075   3
  -2   9  -5 220.727 307.476   3
   2  -9   6 1813.21 274.159   4
  -2   9  -6 1756.21 358.476   3
  -2   9  -6 1409.01 284.173   2
   2  -9   7 4071.84 345.035   4
  -2   9  -7 3936.24 368.201   2
  -2   9  -7 3980.49 438.801   3
   2  -9   8 3135.05 354.785   4
  -2   9  -8 3117.34 351.645   2
  -2   9  -8 3346.85 435.081   3
   2  -9   9 954.260 319.711   4
  -2   9  -9 809.583 341.090   3
  -2   9  -9 449.347 276.014   2
   2  -9  10 1300.35 362.533   4
  -2   9 -10 824.780 374.727   3
  -2   9 -10 1209.80 331.298   2
  -2   9 -11 1070.58 399.677   3
   2  -9  11 915.363 381.648   4
  -2   9 -11 1275.58 358.073   2
   2  -9  12 2805.39 466.898   4
  -2   9 -12 3079.44 460.201   3
  -2   9 -12 2905.03 428.973   2
  -2   9 -13 1376.42 364.213   3
   2  -9  13 2848.75 527.517   4
  -2   9 -13 2900.88 452.868   2
  -2   9 -14 7173.12 606.205   2
   2  -9  14 6853.55 648.059   4
   2  -9  15 4082.10 626.956   4
  -2 -10  14 151.816 499.921   4
  -2 -10  13 291.177 460.531   4
  -2 -10  12-142.469 446.315   4
  -2 -10  11 892.574 460.251   4
  -2 -10  10 436.609 418.462   4
  -2 -10   9 5980.66 524.103   4
  -2 -10   8 516.544 374.540   4
  -2  10   8 208.677 276.826   3
  -2  10   7 5835.21 405.356   3
  -2 -10   7 6298.13 494.156   4
  -2 -10   6 2884.64 402.756   4
  -2  10   6 2646.05 329.081   3
  -2  10   5 777.950 290.350   3
  -2 -10   5 866.530 369.214   4
  -2 -10   4 31881.0 788.930   4
  -2  10   4 32022.3 803.760   3
  -2  10   3 846.904 328.859   3
  -2 -10   3 1285.39 353.977   4
  -2 -10   2 6594.74 462.334   4
  -2  10   2 7238.11 469.110   3
  -2 -10   1 3071.93 385.550   4
  -2  10   1 1637.62 364.439   3
  -2 -10   0 86202.6 1182.06   4
  -2  10   0 79376.2 1255.07   3
  -2  10  -1 15807.2 631.654   3
  -2  10  -2 55199.8 1092.63   3
  -2  10  -3 14769.6 643.282   3
   2  10   4 63564.5 901.440   3
  -2  10  -4 63378.2 1201.78   3
  -2  10  -5 554.977 276.758   2
  -2  10  -5 371.935 338.777   3
  -2  10  -6 11348.9 510.861   2
  -2  10  -6 11315.9 596.386   3
  -2  10  -7 475.995 269.443   2
  -2  10  -7 425.284 360.470   3
  -2  10  -8 4327.29 391.487   2
  -2  10  -8 4321.73 482.941   3
  -2  10  -9 265.005 361.160   3
  -2  10  -9 16.1215 291.998   2
  -2  10 -10 19353.6 706.877   2
  -2  10 -10 20407.1 822.793   3
  -2  10 -11 566.138 406.824   3
  -2  10 -11 889.152 354.547   2
  -2  10 -12-49.9398 408.184   3
  -2  10 -13 542.037 432.040   3
  -2 -11  13 224.385 485.128   4
  -2 -11  12 2796.31 537.471   4
  -2 -11  11 458.356 455.013   4
  -2 -11  10 3050.68 498.805   4
  -2 -11   9 462.001 412.865   4
  -2  11   8 1827.30 335.944   3
  -2 -11   8 1547.70 427.445   4
  -2  11   7 161.450 280.027   3
  -2 -11   7 541.450 386.452   4
  -2 -11   6 6427.45 500.186   4
  -2  11   6 6035.99 432.268   3
  -2  11   5 2222.31 348.266   3
  -2 -11   5 2041.28 391.037   4
  -2 -11   4 14042.7 597.967   4
  -2  11   4 13088.3 575.495   3
  -2 -11   3 7828.34 492.559   4
  -2  11   3 7336.07 473.425   3
  -2 -11   2 3710.50 410.861   4
  -2  11   2 3912.30 420.001   3
  -2  11   1 321.956 311.349   3
  -2 -11   1 377.861 340.588   4
  -2 -11   0 3226.39 405.073   4
  -2  11   0 2653.28 391.919   3
  -2 -11  -1 16221.3 618.082   4
  -2  11  -1 17118.5 684.231   3
  -2  11  -2 10698.8 593.325   3
   2  11   3 1574.41 279.249   3
  -2  11  -3 1749.86 397.325   3
   2  11   4 243.886 240.317   3
  -2  11  -4 240.732 356.673   3
  -2  11  -5 5220.98 491.450   3
  -2  11  -6 4844.96 395.545   2
  -2  11  -6 4698.62 497.199   3
  -2  11  -7 19930.0 677.472   2
  -2  11  -7 22017.7 831.825   3
  -2  11  -8 1115.35 324.909   2
  -2  11  -8 983.947 387.813   3
  -2  11  -9 1683.79 442.029   3
  -2  11  -9 1503.06 363.222   2
  -2  11 -10 1358.99 453.718   3
  -2  11 -11 216.600 445.834   3
  -2  11 -12 105.180 439.972   3
  -2  11 -13 1253.49 497.882   3
  -2 -12  12 1383.47 530.735   4
  -2 -12  11 1714.82 521.558   4
  -2 -12  10 1128.93 475.223   4
  -2 -12   9 1366.75 462.862   4
  -2 -12   8 1175.80 423.351   4
  -2 -12   7 261.680 386.126   4
  -2  12   7 267.581 297.951   3
  -2 -12   6 920.652 395.569   4
  -2  12   6 1255.74 342.263   3
  -2  12   5 103.119 302.876   3
  -2 -12   5 317.941 376.712   4
  -2  12   4 860.005 326.001   3
  -2 -12   4 965.434 365.394   4
  -2 -12   3 8211.44 517.211   4
  -2  12   3 7090.25 497.683   3
  -2  12   2 496.221 334.441   3
  -2 -12   2 352.590 344.568   4
  -2  12   1 544.827 339.406   3
  -2 -12   1 811.308 353.739   4
  -2  12   0 150.648 330.515   3
  -2 -12   0 197.918 332.568   4
  -2 -12  -1 1379.82 376.497   4
  -2  12  -1 1017.76 371.042   3
   2  12   2 3508.70 368.220   3
  -2  12  -2 3451.60 455.327   3
   2  12   3 1020.49 278.680   3
  -2  12  -3 1855.87 415.411   3
  -2  12  -4 5895.29 529.268   3
  -2  12  -5 2105.17 451.082   3
  -2  12  -6 7009.41 589.183   3
  -2  12  -7 2154.82 455.677   3
  -2  12  -8 3616.15 523.844   3
  -2  12  -9 16687.3 825.297   3
  -2  12 -10 2124.63 514.994   3
  -2  12 -11 425.099 458.828   3
  -2  12 -12 2020.23 534.372   3
  -2 -13  11 575.180 514.377   4
  -2 -13  10 1484.76 513.270   4
  -2 -13   9 296.399 454.508   4
  -2 -13   8 1405.71 461.607   4
  -2  13   7 20858.6 778.174   3
  -2 -13   7 20314.1 808.631   4
  -2  13   6 2137.38 396.001   3
  -2 -13   6 3018.90 478.759   4
  -2  13   5 2660.00 407.685   3
  -2 -13   5 3388.91 468.804   4
  -2  13   4 1543.31 375.893   3
  -2 -13   4 1472.89 408.022   4
  -2  13   3 260.080 349.138   3
  -2 -13   3 424.702 383.231   4
  -2  13   2 1147.16 399.181   3
  -2 -13   2 954.986 380.579   4
  -2 -13   1 11831.5 609.443   4
  -2  13   1 10742.3 627.711   3
  -2  13   0 2039.94 420.994   3
  -2 -13   0 1896.38 396.231   4
   2  13   1 883.512 353.432   3
  -2  13  -1 732.993 389.380   3
  -2 -13  -1 816.862 382.987   4
   2  13   2 1260.14 332.429   3
  -2  13  -2 1341.88 422.154   3
  -2 -13  -2 1476.62 411.655   4
  -2  13  -3 2853.06 463.772   3
  -2  13  -4 7510.83 614.358   3
  -2  13  -5 4062.86 524.836   3
  -2  13  -6 28295.9 1005.99   3
  -2  13  -7 3351.63 533.142   3
  -2  13  -8 4667.04 594.429   3
  -2  13  -9 2887.03 541.374   3
  -2  13 -10-96.0914 476.410   3
  -2 -14  10 197.815 497.590   4
  -2 -14   9 2055.07 520.733   4
  -2 -14   8 1913.89 508.400   4
  -2 -14   7 5425.76 586.187   4
  -2  14   6 1444.93 424.434   3
  -2 -14   6 1741.26 477.127   4
  -2  14   5 359.244 378.559   3
  -2 -14   5 308.948 409.923   4
  -2  14   4 2464.00 461.732   3
  -2 -14   4 2121.39 468.306   4
  -2 -14   3 11733.8 643.423   4
  -2  14   3 12783.6 694.818   3
  -2 -14   2 2666.50 451.659   4
  -2  14   2 2311.31 456.843   3
  -2  14   1 1582.55 439.156   3
  -2 -14   1 1621.36 420.125   4
   2  14   0 1410.08 396.624   3
  -2  14   0 842.658 415.423   3
  -2 -14   0 1046.88 406.125   4
   2  14   1 1129.95 393.500   3
  -2  14  -1 809.361 427.659   3
  -2 -14  -1 729.679 387.392   4
   2  14   2 1201.53 365.371   3
  -2  14  -2 909.845 438.082   3
  -2 -14  -2 1338.95 419.182   4
  -2 -14  -3 17373.2 712.845   4
  -2  14  -3 18009.8 843.985   3
  -2  14  -4 683.156 451.050   3
  -2  14  -5 3936.51 558.178   3
  -2  14  -6 12020.7 764.654   3
  -2  14  -7-77.4526 459.452   3
  -2  14  -8 1618.64 540.244   3
  -2 -15   9 273.391 482.688   4
  -2 -15   8 1660.42 528.814   4
  -2 -15   7 182.450 467.969   4
  -2 -15   6 18935.8 834.970   4
  -2 -15   5 2314.37 527.832   4
  -2  15   5 2416.88 471.213   3
  -2 -15   4 5401.43 557.873   4
  -2  15   4 4622.70 554.354   3
  -2  15   3 1454.49 478.574   3
  -2 -15   3 1800.85 439.197   4
  -2 -15   2 8652.47 584.492   4
  -2  15   2 8194.87 646.972   3
   2  15  -2 8170.83 644.236   3
  -2 -15   1 4179.60 497.817   4
   2  15  -1 4491.06 538.079   3
  -2  15   1 4484.48 566.335   3
  -2  15   0 7919.54 646.877   3
   2  15   0 8677.75 605.793   3
  -2 -15   0 8867.46 588.438   4
   2  15   1 329.790 386.339   3
  -2  15  -1 1173.31 480.602   3
  -2  15  -2 1368.25 478.448   3
  -2  15  -3 510.156 473.992   3
  -2  15  -4 4223.20 585.968   3
  -2  15  -5 1232.67 513.728   3
  -2  15  -6 1308.65 518.749   3
  -2  16   4 1115.03 475.016   3
   2  16  -4 1809.38 545.140   3
   2  16  -3 528.689 473.997   3
  -2  16   3 337.477 447.720   3
   2  16  -2 3029.44 544.669   3
  -2  16   2 2953.40 545.406   3
  -2  16   1 799.581 482.523   3
   2  16  -1 999.343 464.044   3
   2  16   0 419.766 408.564   3
  -2  16   0 608.194 480.012   3
  -2  16  -1 4408.02 606.065   3
  -2  16  -2 1087.10 516.806   3
   2  17  -1 4293.24 588.621   3
  -3   0  18 6766.40 707.334   4
  -3   0  17 206.130 525.929   4
  -3   0  16 3444.50 557.001   4
  -3   0  15 616.085 472.950   4
  -3   0  14 10462.8 625.691   4
  -3   0  13 347.569 369.544   4
  -3   0  12 17744.5 671.889   4
  -3   0  11 554.989 339.877   4
  -3   0  10 826.113 304.365   4
  -3   0   9 4416.02 382.339   4
  -3   0   8 61535.8 903.614   4
  -3   0   7 1658.22 285.667   4
  -3   0   6 1673.49 251.472   4
  -3   0   5 5687.42 378.210   4
  -3   0   4 60907.3 699.184   4
  -3   0   3 564.070 174.743   4
  -3   0   2 2074.46 191.829   4
  -3   0   1 1629.18 185.202   2
  -3   0   0 402084. 1816.49   1
  -3   0   0 403031. 1871.43   0
  -3   0   0 401966. 6949.14   2
  -3   0  -1 104.281 172.262   0
  -3   0  -1 164.231 154.409   1
  -3   0  -1 407.728 163.965   2
  -3   0  -2 29504.1 564.086   0
  -3   0  -2 28271.2 522.222   2
  -3   0  -2 29324.5 476.801   1
  -3   0  -3 2877.61 248.468   2
  -3   0  -3 3280.59 266.752   0
  -3   0  -4 270027. 1705.23   2
  -3   0  -4 270858. 1338.93   1
  -3   0  -4 271295. 1764.15   0
   3   0   5 334.396 243.891   4
  -3   0  -5 59.0919 124.815   3
  -3   0  -5 98.2817 127.305   1
  -3   0  -5 82.2941 205.953   2
  -3   0  -6 39130.6 497.864   3
  -3   0  -6 40560.8 767.676   2
   3   0   6 40964.7 761.974   4
  -3   0  -7 2792.83 187.403   3
  -3   0  -7 1870.81 343.584   2
  -3   0  -8 98210.3 738.179   3
  -3   0  -8 98116.6 1306.82   2
   3   0   8 99112.0 1271.04   4
   3   0   9-26.7869 319.252   4
  -3   0  -9-94.0515 270.415   2
   3   0  10 15462.9 635.420   4
   3   0  11 610.235 390.940   4
   3   0  12 627.449 408.713   4
   3   0  13 0.44439 414.211   4
  -3   0 -14 2595.08 460.155   2
   3   0  14 2645.63 529.972   4
  -3   0 -15 316.580 424.391   2
   3   0  15 197.644 484.147   4
   3   0  16 13992.6 852.651   4
  -3   0 -16 14029.1 819.512   2
  -3   1  18 4856.62 659.368   4
  -3   1  17 4436.90 624.015   4
  -3  -1  17 3976.50 615.593   4
  -3  -1  16 7228.13 658.972   4
  -3   1  16 8301.51 671.893   4
  -3  -1  15 1653.26 492.771   4
  -3   1  15 1067.01 471.811   4
  -3   1  14 10669.3 629.479   4
  -3  -1  14 10448.7 640.478   4
  -3  -1  13 7169.13 538.583   4
  -3   1  13 7274.42 525.798   4
  -3  -1  12 6687.36 509.408   4
  -3   1  12 5862.55 467.548   4
  -3  -1  11 18868.5 662.870   4
  -3   1  11 19173.9 633.958   4
  -3  -1  10 3522.12 385.987   4
  -3   1  10 3866.77 367.421   4
  -3  -1   9 5423.78 406.276   4
  -3   1   9 4651.09 369.501   4
  -3  -1   8 475.425 281.814   4
  -3   1   8 421.015 249.260   4
  -3  -1   7 1362.90 276.707   4
  -3   1   7 1341.07 263.974   4
  -3   1   6 10412.1 355.819   4
  -3  -1   6 10994.3 405.677   4
  -3   1   5 14907.5 377.236   4
  -3  -1   5 15803.8 438.381   4
  -3   1   4 529.555 178.899   4
  -3  -1   4 447.709 205.099   4
  -3   1   3 7056.48 270.205   4
  -3  -1   3 9631.75 328.207   4
  -3   1   2 5364.75 217.773   4
  -3  -1   2 5890.97 289.594   4
  -3   1   2 6502.22 296.321   1
  -3  -1   1 5787.03 255.323   0
  -3   1   1 5891.69 289.677   1
  -3  -1   1 4926.89 223.259   2
  -3   1   1 5057.98 262.114   2
  -3  -1   0 41301.5 609.757   0
  -3  -1   0 39039.3 532.530   2
  -3   1   0 39029.8 590.883   2
  -3   1   0 39043.4 599.177   1
  -3   1  -1 35913.6 562.167   3
  -3   1  -1 35923.7 562.248   1
  -3   1  -1 35114.8 599.193   0
  -3  -1  -1 35935.9 533.358   2
  -3   1  -1 35849.5 579.521   2
  -3  -1  -1 36406.3 597.462   0
  -3   1  -2 70079.4 852.995   0
  -3   1  -2 71662.1 764.722   3
  -3  -1  -2 74589.6 719.623   1
  -3   1  -2 73559.4 778.187   1
  -3  -1  -2 73064.2 783.844   2
  -3  -1  -2 74906.3 872.275   0
  -3   1  -2 71168.3 840.337   2
  -3   1  -3 9713.53 310.289   3
  -3   1  -3 10038.0 371.259   0
  -3  -1  -3 9595.84 266.477   1
  -3   1  -3 9724.41 363.503   2
  -3   1  -3 9911.34 312.553   1
  -3  -1  -3 9472.05 338.856   2
   3  -1   4 2300.97 253.499   4
  -3  -1  -4 2659.58 165.028   1
  -3  -1  -4 2616.67 260.596   2
  -3   1  -4 2336.62 198.386   1
  -3   1  -4 2556.47 255.774   2
  -3   1  -4 2467.92 258.066   0
  -3   1  -4 2906.38 203.078   3
   3  -1   5 1049.22 250.347   4
  -3  -1  -5 959.415 133.140   1
  -3  -1  -5 1260.96 238.067   2
  -3   1  -5 1068.55 163.924   1
  -3   1  -5 1211.44 240.588   2
  -3   1  -5 1003.63 238.542   0
  -3   1  -5 1350.20 177.166   3
   3  -1   6 8169.57 394.873   4
   3   1   6 8381.33 427.172   4
  -3  -1  -6 8269.13 393.549   2
  -3   1  -6 7484.35 392.970   2
  -3   1  -6 7615.48 369.273   0
  -3   1  -6 7790.76 281.008   3
   3   1   7 3067.15 366.237   4
   3  -1   7 2841.29 332.434   4
  -3   1  -7 2522.36 335.411   2
  -3   1  -7 2660.93 201.691   3
   3   1   8 29737.8 770.510   4
   3  -1   8 28283.0 716.673   4
  -3   1  -8 28603.2 746.278   2
  -3   1  -8 28002.3 476.075   3
   3   1   9 17520.3 648.276   4
   3  -1   9 16445.6 605.085   4
  -3   1  -9 16764.7 624.781   2
  -3   1  -9 16078.3 369.095   3
   3   1  10 257.793 369.135   4
   3  -1  10 433.478 350.651   4
  -3   1 -10 490.167 326.940   2
   3   1  11 2028.16 433.837   4
   3  -1  11 2508.87 416.060   4
  -3   1 -11 2368.86 382.565   2
   3   1  12 1410.14 441.440   4
   3  -1  12 451.994 402.139   4
  -3   1 -12 1180.61 366.559   2
  -3   1 -13 3797.47 486.076   2
   3   1  13 3419.87 542.548   4
   3  -1  13 2872.29 489.140   4
   3   1  14 6496.51 627.449   4
  -3   1 -14 6753.51 590.879   2
   3  -1  14 5877.47 601.298   4
  -3   1 -15 3578.27 525.270   2
  -3   1 -15 3201.88 434.691   0
   3   1  15 3971.07 616.104   4
   3  -1  15 3727.24 580.476   4
   3   1  16 301.362 543.588   4
   3  -1  16 15.1659 514.925   4
  -3   1 -16 128.466 435.522   2
  -3   2  18 722.261 555.968   4
  -3   2  17 1688.44 550.994   4
  -3  -2  17 1895.41 561.967   4
  -3   2  16 4217.02 577.320   4
  -3  -2  16 3485.26 578.696   4
  -3   2  15 18926.0 809.589   4
  -3  -2  15 17002.2 802.216   4
  -3   2  14 1409.85 428.782   4
  -3  -2  14 1675.53 445.207   4
  -3   2  14 1155.83 326.267   1
  -3   2  13 757.564 397.541   4
  -3   2  13 842.702 283.007   1
  -3  -2  13 428.642 404.683   4
  -3   2  12 4209.24 435.399   4
  -3  -2  12 5211.13 487.163   4
  -3  -2  11 7659.17 497.670   4
  -3   2  11 8411.02 471.274   4
  -3   2  10 3207.77 355.969   4
  -3  -2  10 3528.45 397.329   4
  -3   2   9 9131.25 423.496   4
  -3  -2   9 10854.9 502.987   4
  -3   2   8 59342.1 843.030   4
  -3  -2   8 59009.2 942.801   4
  -3  -2   7 2065.89 308.324   4
  -3   2   7 1768.63 247.585   4
  -3   2   6 31640.8 654.775   1
  -3   2   6 30708.4 526.989   4
  -3  -2   6 32510.1 654.241   4
  -3   2   5 13858.8 444.507   1
  -3   2   5 14303.8 348.822   4
  -3  -2   5 13728.5 434.290   4
  -3   2   4 2604.72 252.793   1
  -3   2   4 2758.46 189.965   4
  -3  -2   4 2287.06 256.701   4
  -3   2   3 21858.6 350.010   4
  -3  -2   3 20087.5 476.300   4
  -3   2   3 22347.5 513.669   1
  -3   2   2 1100.75 202.851   1
  -3  -2   2 609.746 157.993   0
  -3   2   2 615.580 125.643   4
  -3  -2   2 607.832 217.233   4
  -3   2   1 8261.52 350.015   3
  -3  -2   1 8543.63 298.304   0
  -3   2   1 9250.39 348.679   1
  -3   2   1 6461.09 192.303   4
  -3  -2   1 6683.25 243.039   2
  -3   2   0 52815.2 720.255   3
  -3   2   0 52398.9 714.875   1
  -3  -2   0 52058.0 566.903   2
  -3   2   0 52440.8 718.432   2
  -3  -2   0 53529.5 684.101   0
  -3  -2  -1 17072.5 363.639   2
  -3   2  -1 16287.2 431.401   2
  -3   2  -1 16342.5 418.955   1
  -3  -2  -2 29172.6 495.263   2
  -3   2  -2 31872.7 556.282   1
  -3   2  -2 31532.6 590.255   2
  -3   2  -2 32558.5 601.647   0
  -3   2  -2 31846.7 552.279   3
  -3  -2  -3 1198.48 137.026   1
  -3   2  -3 1074.84 192.475   3
  -3   2  -3 983.836 208.167   0
  -3  -2  -3 1275.32 195.401   2
  -3   2  -3 1108.91 178.342   1
  -3   2  -3 1033.74 226.732   2
  -3  -2  -4 736.997 120.428   1
  -3  -2  -4 727.432 211.521   2
  -3   2  -4 606.002 184.983   1
   3  -2   4 532.410 200.467   4
  -3   2  -4 582.333 228.533   2
  -3   2  -4 379.369 208.255   0
  -3   2  -4 1263.82 193.352   3
  -3   2  -5 42829.6 749.993   0
   3  -2   5 42777.2 682.490   4
  -3  -2  -5 42641.1 732.078   2
  -3   2  -5 43214.4 774.597   2
  -3  -2  -5 44065.5 443.498   1
  -3   2  -5 42772.8 635.082   3
  -3   2  -6 310.154 179.303   3
  -3   2  -6 331.317 208.644   0
   3  -2   6 374.740 240.014   4
  -3   2  -6 397.192 245.081   2
  -3   2  -7 47714.7 897.204   2
   3  -2   7 50130.8 851.903   4
  -3   2  -7 46641.2 684.429   3
  -3   2  -7 50329.3 863.727   0
   3   2   8 4578.32 435.477   4
   3  -2   8 4855.50 394.118   4
  -3   2  -8 4242.80 385.040   2
  -3   2  -8 4357.99 350.168   0
  -3   2  -8 4656.26 272.796   3
   3   2   9 14334.6 615.671   4
  -3   2  -9 13527.6 402.099   3
  -3   2  -9 14217.8 534.699   0
   3  -2   9 14465.6 583.714   4
  -3   2  -9 14252.3 587.771   2
   3   2  10 4662.24 488.802   4
   3  -2  10 4446.78 448.357   4
  -3   2 -10 4593.11 361.714   0
  -3   2 -10 5050.04 436.371   2
   3   2  11 2134.29 455.807   4
   3  -2  11 2238.59 408.974   4
  -3   2 -11 2063.37 395.288   2
  -3   2 -11 2050.25 307.831   0
   3   2  12 3566.51 518.667   4
   3  -2  12 3021.30 462.938   4
  -3   2 -12 2480.67 404.548   2
  -3   2 -12 3268.72 358.327   0
   3  -2  13 10782.0 666.582   4
  -3   2 -13 10606.7 636.507   2
  -3   2 -13 10412.8 552.735   0
   3   2  13 10874.4 703.688   4
   3   2  14 1103.67 529.747   4
   3  -2  14 1725.22 504.854   4
  -3   2 -14 1702.30 449.902   2
  -3   2 -14 1216.77 350.971   0
   3   2  15 7529.72 709.892   4
   3  -2  15 7601.63 673.630   4
  -3   2 -15 8220.49 659.766   2
   3   2  16 625.790 571.395   4
   3  -2  16 506.691 535.962   4
  -3   2 -16 610.935 467.101   2
  -3   3  18 671.990 553.842   4
  -3   3  17 12172.9 785.207   4
  -3  -3  17 12590.5 818.629   4
  -3  -3  16 703.002 507.081   4
  -3   3  16 124.486 471.445   4
  -3   3  15 3940.35 530.011   4
  -3  -3  15 3236.30 549.521   4
  -3   3  14 816.224 401.881   4
  -3  -3  14 726.263 442.330   4
  -3   3  13 9286.43 547.955   4
  -3   3  13 9716.56 494.090   1
  -3  -3  13 10433.7 627.199   4
  -3   3  12 2981.78 347.484   1
  -3   3  12 2788.06 387.834   4
  -3  -3  12 2908.06 435.045   4
  -3   3  11 1994.17 377.812   4
  -3  -3  11 2247.12 431.431   4
  -3   3  11 2114.69 303.189   1
  -3   3  10 6758.14 428.723   4
  -3  -3  10 8047.96 507.369   4
  -3   3  10 6809.99 406.705   1
  -3  -3   9 10603.7 505.733   4
  -3   3   9 9146.21 432.007   1
  -3   3   9 9888.27 419.801   4
  -3   3   8 4242.55 358.352   1
  -3   3   8 4915.21 343.449   4
  -3   3   7 8377.78 398.610   1
  -3  -3   7 8726.37 451.983   4
  -3   3   7 9025.57 351.498   4
  -3   3   6 13789.1 462.177   1
  -3  -3   6 13195.8 480.103   4
  -3   3   6 13584.5 358.848   4
  -3  -3   5 11266.6 424.781   4
  -3   3   5 10576.4 405.128   1
  -3   3   5 11030.0 297.338   4
  -3  -3   4 5848.89 342.853   4
  -3   3   4 5499.57 318.555   1
  -3   3   4 5315.59 202.074   4
  -3   3   3 51124.5 441.143   4
  -3  -3   3 50367.2 742.967   4
  -3   3   3 51676.6 780.612   1
  -3  -3   3 50510.9 579.017   0
  -3   3   2 25437.3 551.245   3
  -3  -3   2 23625.3 437.687   0
  -3  -3   2 22097.6 533.118   4
  -3   3   2 24431.5 539.699   1
  -3   3   2 20475.6 265.443   4
  -3   3   1 548.269 225.081   3
  -3   3   1 123.808 82.1232   4
  -3  -3   1 361.176 118.735   2
  -3   3   1 300.858 82.4911   4
  -3  -3   1 560.679 168.471   0
  -3   3   0 25219.3 540.374   1
  -3   3   0 24980.4 291.324   4
  -3  -3   0 24155.7 370.939   2
  -3   3   0 24687.7 535.635   2
  -3   3   0 25870.7 542.585   3
  -3  -3  -1 120035. 860.976   2
  -3   3  -1 121033. 1122.00   1
  -3   3  -1 119228. 1130.48   2
  -3   3  -1 117968. 1102.87   3
  -3   3  -2 98101.5 1050.84   2
  -3   3  -2 101029. 1019.67   1
  -3   3  -2 99059.4 1007.87   3
   3  -3   3 869.724 183.869   4
  -3   3  -3 745.375 204.740   1
  -3   3  -3 1063.74 203.477   3
  -3  -3  -3 510.842 179.743   2
  -3   3  -3 1160.49 226.357   2
  -3   3  -3 876.038 198.619   0
   3  -3   4 7649.02 308.745   4
  -3   3  -4 7076.49 367.045   2
  -3   3  -4 7617.91 351.530   0
  -3  -3  -4 7779.36 217.781   1
  -3   3  -4 8031.31 338.971   1
  -3   3  -4 7761.11 338.085   3
   3   3   5 199.296 86.5348   3
  -3   3  -5 1009.34 209.411   3
  -3  -3  -5 543.010 95.4340   1
   3  -3   5 561.878 220.069   4
  -3   3  -5 527.629 229.554   0
  -3   3  -5 494.642 263.631   2
   3  -3   6 26299.6 588.035   4
  -3   3  -6 25580.8 657.080   2
  -3   3  -6 26347.9 617.400   0
  -3   3  -6 24116.8 545.610   3
  -3   3  -7 88768.2 1131.27   0
  -3   3  -7 87287.7 1206.11   2
   3  -3   7 88108.4 1088.65   4
  -3   3  -7 87669.4 996.624   3
  -3   3  -8 3280.79 308.451   0
   3  -3   8 2808.76 342.146   4
  -3   3  -8 2672.58 349.744   2
  -3   3  -8 3328.08 273.447   3
   3  -3   9 33974.8 797.708   4
  -3   3  -9 33317.3 757.729   0
  -3   3  -9 32032.7 836.432   2
  -3   3  -9 33829.1 652.556   3
  -3   3 -10 46934.5 913.222   0
   3   3  10 45755.6 1052.17   4
   3  -3  10 44794.7 960.029   4
  -3   3 -10 45152.7 1015.15   2
  -3   3 -10 44930.5 757.011   3
   3   3  11 562.896 403.719   4
  -3   3 -11 439.780 253.475   0
   3  -3  11 540.035 364.702   4
  -3   3 -11 388.075 326.486   2
  -3   3 -12 1730.51 320.043   0
   3   3  12 2546.43 507.864   4
   3  -3  12 1538.17 426.103   4
  -3   3 -12 1932.62 396.270   2
  -3   3 -13 791.572 286.558   0
   3   3  13 409.946 447.288   4
   3  -3  13 474.739 422.418   4
  -3   3 -13 944.328 394.770   2
   3  -3  14 1610.60 485.605   4
   3   3  14 1049.84 517.109   4
  -3   3 -14 1365.60 448.954   2
   3   3  15 1905.60 591.397   4
   3  -3  15 2285.83 534.937   4
  -3   3 -15 1967.76 500.716   2
   3   3  16 13003.6 869.328   4
   3  -3  16 12447.3 819.569   4
  -3   3 -16 12938.2 790.677   2
  -3   4  18 584.337 493.825   4
  -3   4  17 1871.91 546.883   4
  -3  -4  17 1719.63 569.940   4
  -3   4  16 3411.76 535.168   4
  -3  -4  16 3884.20 606.255   4
  -3   4  15 4229.12 533.821   4
  -3  -4  15 4720.56 608.224   4
  -3   4  14 15246.5 687.827   4
  -3  -4  14 14807.2 754.510   4
  -3   4  13 2415.55 429.300   4
  -3   4  13 2501.17 350.605   1
  -3  -4  13 2760.17 476.299   4
  -3   4  12 6310.23 469.928   4
  -3  -4  12 6241.16 533.786   4
  -3   4  12 6889.59 428.323   1
  -3   4  11 4875.29 367.178   1
  -3   4  11 5199.87 399.492   4
  -3   4  10 3621.01 324.630   1
  -3  -4  10 3777.60 431.272   4
  -3   4  10 3617.26 346.638   4
  -3   4   9 2256.58 303.414   4
  -3  -4   9 2113.46 387.791   4
  -3   4   9 1837.91 276.555   1
  -3   4   8 3952.78 306.723   4
  -3   4   8 3738.32 326.101   1
  -3  -4   8 3924.44 403.982   4
  -3   4   7 6667.32 318.738   4
  -3   4   7 7102.10 386.995   1
  -3  -4   7 7815.30 452.034   4
  -3   4   6 2725.35 286.754   1
  -3  -4   6 2485.98 344.547   4
  -3   4   6 3052.67 221.286   4
  -3   4   5 4521.21 204.958   4
  -3  -4   5 4806.03 361.616   4
  -3   4   5 3977.67 304.943   1
  -3   4   4 4639.51 171.580   4
  -3  -4   4 4598.49 334.645   4
   3   4  -4 3968.44 151.939   2
  -3   4   4 4448.67 310.946   1
  -3   4   3 6661.56 347.823   3
  -3   4   3 5626.11 144.846   4
  -3  -4   3 5815.70 345.295   4
  -3   4   3 5617.37 331.507   1
   3   4  -3 4525.16 145.164   2
  -3  -4   3 5336.56 214.708   0
  -3   4   2 7497.23 406.769   3
  -3  -4   2 8222.57 416.214   4
  -3   4   2 7717.15 378.432   1
  -3   4   1 9822.00 389.995   1
  -3  -4   1 11119.5 215.297   2
  -3   4   1 10433.9 394.924   3
  -3   4   0 21300.2 191.694   4
  -3   4   0 22717.8 542.800   1
  -3  -4   0 23210.7 335.580   2
  -3   4   0 22481.3 540.454   2
  -3   4   0 22304.8 541.166   3
  -3  -4  -1 91940.5 730.515   2
  -3   4  -1 94398.3 1049.49   1
  -3   4  -1 95253.3 1063.32   2
  -3   4  -1 92484.0 540.436   4
  -3   4  -1 95044.1 1048.86   3
  -3   4  -2 63661.6 895.940   2
  -3   4  -2 65513.8 884.647   1
  -3  -4  -2 66049.4 686.529   2
  -3   4  -2 63667.2 875.570   3
   3  -4   3 9253.52 286.153   4
  -3  -4  -3 9441.84 325.185   2
  -3   4  -3 9330.32 404.213   2
  -3   4  -3 10179.1 392.495   1
  -3   4  -3 9236.35 380.153   3
   3  -4   4 6786.44 287.271   4
  -3   4  -4 5879.15 352.381   2
  -3   4  -4 6525.82 342.665   3
   3  -4   5 1927.23 243.633   4
  -3  -4  -5 1895.24 115.036   1
  -3   4  -5 2275.95 293.074   2
  -3   4  -5 1751.25 241.329   0
  -3   4  -5 1767.22 249.642   3
  -3   4  -6 38271.1 730.579   0
   3  -4   6 36719.5 667.438   4
  -3   4  -6 36721.4 789.972   2
  -3   4  -6 38049.0 712.915   3
  -3   4  -7 46025.9 823.465   0
  -3   4  -7 43324.7 885.707   2
   3  -4   7 45347.5 790.690   4
  -3   4  -7 45679.8 795.607   3
   3  -4   8 7042.07 423.618   4
  -3   4  -8 7291.85 392.241   0
  -3   4  -8 6932.45 448.072   2
  -3   4  -8 7334.71 381.142   3
   3  -4   9 5628.13 425.955   4
  -3   4  -9 5932.14 354.369   3
  -3   4  -9 5731.76 448.949   2
  -3   4  -9 6143.18 386.407   0
  -3   4 -10 18727.0 693.494   2
  -3   4 -10 18285.6 596.404   0
   3  -4  10 18827.5 674.422   4
  -3   4 -10 18352.3 559.470   3
   3  -4  11 3029.86 423.742   4
  -3   4 -11 3350.91 432.421   2
  -3   4 -11 3423.19 336.452   0
   3  -4  12 672.416 406.476   4
  -3   4 -12 913.217 377.683   2
  -3   4 -12 609.154 269.604   0
   3  -4  13 1225.41 453.129   4
  -3   4 -13 1280.72 429.274   2
  -3   4 -14 291.630 428.413   2
   3  -4  14 469.249 462.321   4
   3  -4  15 182.940 490.542   4
  -3   4 -15 653.449 446.415   2
   3  -4  16 3447.17 626.944   4
  -3   4 -16 3731.58 566.762   2
  -3  -5  16 482.268 515.210   4
  -3   5  16 142.795 478.603   4
  -3   5  15 13.8916 399.208   4
  -3  -5  15 433.653 482.661   4
  -3   5  14 2936.30 463.828   4
  -3  -5  14 3502.14 551.286   4
  -3   5  13 125.600 343.095   4
  -3  -5  13 617.924 432.790   4
  -3   5  12 2635.95 382.829   4
  -3   5  12 2880.09 332.466   1
  -3  -5  12 3620.99 476.423   4
  -3   5  11 19379.2 613.133   1
  -3  -5  11 19296.8 733.094   4
  -3   5  11 20047.5 628.246   4
  -3   5  10 15552.0 531.370   4
  -3   5  10 13706.1 522.605   1
  -3  -5  10 13925.6 625.857   4
  -3   5   9 22334.9 634.692   1
  -3  -5   9 23034.4 717.702   4
  -3   5   9 23475.9 564.188   4
  -3   5   8 9487.18 372.598   4
  -3   5   8 9800.61 441.531   1
  -3   5   7 5473.98 279.069   4
  -3  -5   7 6353.00 446.913   4
  -3   5   7 5822.43 373.986   1
  -3  -5   6 39971.2 811.228   4
  -3   5   6 42469.9 795.688   1
  -3   5   6 42845.5 550.638   4
  -3   5   5 564.368 243.071   1
  -3   5   5 707.929 140.138   4
   3   5  -5 597.626 82.0110   2
  -3  -5   5 637.207 301.347   4
  -3   5   4 13822.7 479.430   3
  -3   5   4 12700.7 206.925   4
  -3   5   4 13663.1 475.337   1
  -3  -5   4 13861.3 494.744   4
  -3   5   3 3978.28 339.634   3
  -3  -5   3 4912.27 208.022   0
  -3  -5   3 5096.11 362.230   4
  -3   5   3 4664.61 338.930   1
  -3   5   2 15598.1 496.550   1
  -3  -5   2 17540.2 522.038   4
  -3   5   2 16397.0 505.798   3
  -3   5   1 84605.6 1051.76   1
  -3   5   1 82599.9 1045.41   3
  -3  -5   0 13809.6 249.350   2
  -3   5   0 14454.7 477.621   1
  -3   5   0 15231.6 489.950   3
  -3   5  -1 6103.67 136.108   4
  -3  -5  -1 6983.08 220.164   2
  -3   5  -1 8487.38 397.835   1
  -3   5  -1 7195.54 373.436   2
  -3   5  -1 7835.47 392.293   3
   3  -5   2 30445.8 378.947   4
  -3  -5  -2 32450.8 490.214   2
  -3   5  -2 30237.5 657.628   2
  -3   5  -2 30278.1 660.478   1
  -3   5  -2 29357.7 655.571   3
   3  -5   3 1461.82 179.268   4
  -3   5  -3 1795.53 292.828   2
  -3   5  -3 2007.36 281.369   3
   3  -5   4 2697.99 220.063   4
  -3   5  -4 2470.57 297.414   2
  -3   5  -4 2810.97 298.814   3
   3  -5   5 18612.8 459.459   4
  -3   5  -5 18745.6 592.855   2
  -3   5  -5 18020.4 547.681   3
  -3   5  -6 3382.29 343.864   2
  -3   5  -6 2516.05 296.576   3
   3  -5   6 2717.34 277.767   4
   3  -5   7 1060.13 283.758   4
  -3   5  -7 986.292 274.817   3
  -3   5  -7 1386.02 306.702   2
  -3   5  -8 13485.5 578.332   2
   3  -5   8 13168.0 510.226   4
  -3   5  -8 13258.7 483.360   0
  -3   5  -8 12266.2 494.508   3
   3  -5   9 3655.05 376.665   4
  -3   5  -9 3659.17 413.535   2
  -3   5  -9 3459.38 323.744   0
  -3   5  -9 3547.76 336.348   3
  -3   5 -10 1278.63 287.564   3
   3  -5  10 637.636 351.687   4
  -3   5 -10 1469.13 348.714   2
  -3   5 -10 1329.27 275.860   0
  -3   5 -11 797.586 284.229   3
   3  -5  11 983.426 377.621   4
  -3   5 -11 978.221 278.555   0
  -3   5 -11 983.159 340.732   2
   3  -5  12 2758.06 455.728   4
  -3   5 -12 2125.30 428.352   2
   3  -5  13 9442.77 640.407   4
  -3   5 -13 9225.86 612.202   2
   3  -5  14 1360.25 491.046   4
  -3   5 -14 1975.49 460.823   2
   3  -5  15 11167.3 761.157   4
  -3   5 -15 10554.2 723.120   2
   3  -5  16 9439.85 755.701   4
  -3  -6  16 1884.24 591.458   4
  -3  -6  15 3520.47 607.885   4
  -3  -6  14 7940.58 659.974   4
  -3  -6  13 378.598 450.113   4
  -3   6  13 327.711 329.461   4
  -3   6  12 489.608 273.547   1
  -3   6  12 438.500 324.648   4
  -3  -6  12 590.440 422.711   4
  -3   6  11 1996.30 312.904   1
  -3   6  11 2057.87 328.243   4
  -3  -6  11 2384.77 440.405   4
  -3   6  10 4960.50 363.389   4
  -3   6  10 5401.69 388.503   1
  -3  -6  10 5311.83 490.684   4
  -3  -6   9 5178.70 474.787   4
  -3   6   9 4770.72 337.101   4
  -3   6   9 4332.80 368.833   1
  -3   6   8 45259.2 684.429   4
  -3  -6   8 42939.5 937.393   4
  -3   6   8 44262.5 860.264   1
  -3   6   7 18789.4 423.536   4
  -3  -6   7 19740.7 659.348   4
  -3   6   7 19008.9 589.967   1
  -3   6   6 59663.9 607.027   4
  -3  -6   6 56947.1 983.698   4
  -3   6   6 57163.0 948.882   1
  -3   6   5 16708.1 545.443   3
  -3   6   5 15794.7 277.420   4
  -3  -6   5 17265.7 579.048   4
  -3   6   5 16278.1 539.904   1
  -3   6   4 15523.9 527.768   3
  -3  -6   4 16366.0 305.444   0
  -3  -6   4 16606.6 554.697   4
  -3   6   4 15938.6 534.997   1
  -3   6   3 9475.46 434.542   1
  -3  -6   3 10042.1 463.278   4
  -3  -6   3 9692.89 277.394   0
  -3   6   3 8977.14 425.056   3
  -3   6   2 14493.7 499.344   1
  -3  -6   2 15057.9 519.933   4
  -3   6   2 14808.3 510.619   3
  -3   6   1 40004.7 778.241   1
  -3   6   1 39101.2 770.384   3
  -3  -6   0 2456.91 113.555   2
  -3   6   0 2786.76 333.041   1
  -3   6  -1 1106.75 281.887   3
  -3   6  -1 1765.43 299.643   1
  -3   6  -1 1714.39 270.152   2
  -3  -6  -1 1621.27 135.372   2
   3  -6   2 10193.1 221.453   4
  -3   6  -2 11041.7 448.901   2
  -3  -6  -2 10918.9 299.114   2
  -3   6  -2 9936.50 456.640   3
   3  -6   3 11553.2 293.216   4
  -3   6  -3 12189.1 474.816   2
  -3   6  -3 11127.6 475.793   3
  -3   6  -4 645.949 277.808   3
   3  -6   4 365.817 191.745   4
  -3   6  -4 980.397 263.316   2
  -3   6  -5 6459.94 407.492   2
  -3   6  -5 5262.82 402.117   3
  -3   6  -6 28477.6 735.104   2
   3  -6   6 28517.6 599.495   4
  -3   6  -6 27085.5 698.579   3
   3  -6   7 1045.16 289.690   4
  -3   6  -7 1929.92 332.995   3
   3  -6   8 31433.1 720.600   4
  -3   6  -8 31850.6 832.485   2
  -3   6  -8 30887.6 765.902   3
  -3   6  -9 468.453 293.937   3
   3  -6   9 489.742 302.688   4
  -3   6  -9 366.244 314.317   2
   3  -6  10 2645.41 395.328   4
  -3   6 -10 2110.82 362.696   2
  -3   6 -10 3002.78 355.490   3
  -3   6 -11 445.555 289.081   3
   3  -6  11 102.293 372.134   4
  -3   6 -11 511.791 338.082   2
   3  -6  12 5307.20 531.655   4
  -3   6 -12 4924.94 488.333   2
   3  -6  13 2157.56 496.321   4
  -3   6 -13 2735.93 463.412   2
  -3   6 -14 1931.42 458.495   2
   3  -6  14 2071.69 523.939   4
   3  -6  15 4090.41 579.149   4
  -3   6 -15 3043.78 521.193   2
   3  -6  16 613.721 546.701   4
  -3  -7  15 51.5515 491.942   4
  -3  -7  14 774.083 480.261   4
  -3  -7  13 349.338 467.863   4
  -3  -7  12 407.687 448.615   4
  -3   7  11 329.303 267.373   1
  -3  -7  11 765.133 423.539   4
  -3  -7  10 8218.90 570.417   4
  -3   7  10 7969.40 446.453   1
  -3  -7   9 17057.9 682.631   4
  -3   7   9 16147.4 576.059   1
  -3  -7   8 4641.93 463.874   4
  -3   7   8 4309.71 369.681   1
  -3   7   7 1235.25 287.834   1
  -3  -7   7 1632.82 370.093   4
  -3   7   6 700.945 300.046   3
  -3   7   6 394.098 266.920   1
  -3  -7   6 1034.86 338.940   4
  -3   7   5 25040.1 682.389   3
  -3  -7   5 25019.1 688.973   4
  -3   7   5 25693.4 679.576   1
  -3   7   4 2206.65 311.899   3
  -3  -7   4 1916.26 143.102   0
  -3   7   4 2200.47 310.409   1
  -3  -7   4 2154.20 357.927   4
  -3   7   3 405.123 259.067   3
  -3   7   3 172.761 252.421   1
  -3  -7   3 331.121 309.704   4
  -3  -7   2 2641.52 352.016   4
  -3   7   2 2430.11 327.385   1
  -3   7   2 2859.68 332.362   3
  -3   7   1 1668.44 303.260   3
  -3   7   1 1311.75 299.583   1
  -3  -7   1 1916.15 334.755   4
  -3   7   0 13170.9 530.232   1
  -3   7   0 13408.4 530.759   3
  -3  -7  -1 29727.4 373.860   2
  -3   7  -1 30917.4 755.521   3
   3  -7   2 2032.99 124.460   4
  -3   7  -2 2685.42 305.763   2
  -3   7  -2 2796.83 350.542   3
   3  -7   3 10887.1 278.740   4
  -3   7  -3 11806.0 482.937   2
  -3   7  -3 11684.9 508.828   3
   3  -7   4 4182.68 254.614   4
  -3   7  -4 4804.19 391.761   2
  -3   7  -4 4704.75 395.211   3
   3  -7   5 14090.2 413.498   4
  -3   7  -5 15136.0 558.903   2
  -3   7  -5 14821.1 569.949   3
  -3   7  -6 83.2267 285.044   3
   3  -7   6 228.117 221.702   4
  -3   7  -6 316.359 274.801   2
   3  -7   7 18293.5 542.254   4
  -3   7  -7 18764.3 654.238   2
  -3   7  -7 18764.6 651.133   3
  -3   7  -8 777.158 325.261   3
   3  -7   8 450.948 275.105   4
  -3   7  -8 1438.55 324.604   2
   3  -7   9 3055.20 385.772   4
  -3   7  -9 3227.75 400.813   2
  -3   7  -9 3283.12 383.076   3
  -3   7 -10 3208.89 424.523   2
  -3   7 -10 3623.78 400.417   3
   3  -7  10 3522.06 417.133   4
  -3   7 -11 571.371 338.797   3
   3  -7  11 340.623 368.619   4
  -3   7 -11 777.569 345.094   2
  -3   7 -12 834.015 331.078   3
   3  -7  12 957.990 436.004   4
  -3   7 -12 1253.09 388.396   2
   3  -7  13 250.103 453.106   4
  -3   7 -13 193.617 398.087   2
   3  -7  14 544.658 464.692   4
  -3   7 -14 464.116 417.377   2
   3  -7  15 3042.19 585.678   4
  -3   7 -15 3123.72 557.561   2
  -3  -8  15 895.616 549.094   4
  -3  -8  14 4004.48 600.156   4
  -3  -8  13 11762.8 756.718   4
  -3  -8  12 5545.28 563.908   4
  -3   8  11 5512.01 421.272   1
  -3  -8  11 6121.10 555.808   4
  -3   8  10 1050.71 308.764   1
  -3  -8  10 1064.96 432.085   4
  -3  -8   9 4862.59 503.162   4
  -3   8   9 4273.94 384.623   1
  -3   8   8 777.904 282.481   1
  -3  -8   8 310.146 367.673   4
  -3  -8   7 64386.9 1160.27   4
  -3   8   7 62708.4 1069.21   1
  -3   8   6 315.488 284.086   3
  -3   8   6 502.899 277.320   1
  -3  -8   6 927.155 359.438   4
  -3   8   5 19519.1 643.121   3
  -3  -8   5 20726.7 672.176   4
  -3   8   5 19993.2 635.701   1
  -3   8   4 669.673 281.067   3
  -3   8   4 466.371 276.147   1
  -3  -8   4 734.756 331.383   4
  -3  -8   4 513.698 115.955   0
  -3   8   3 1541.78 306.350   3
  -3   8   3 1211.95 292.364   1
  -3  -8   3 2065.67 358.508   4
  -3   8   2 239.332 273.851   3
  -3   8   2 398.927 290.812   1
  -3  -8   2 175.930 317.741   4
  -3  -8   1 45991.7 890.168   4
  -3   8   1 44047.8 908.796   1
  -3   8   1 43400.0 897.926   3
  -3   8   0 7270.75 477.963   3
  -3  -8  -1 2375.38 127.996   2
  -3   8  -1 3240.03 373.284   3
  -3   8  -2 8900.79 440.779   2
  -3   8  -2 7738.42 465.968   3
  -3   8  -3 6844.01 408.767   2
  -3   8  -3 6912.33 449.071   3
  -3   8  -4 37553.8 836.919   2
  -3   8  -4 34626.0 855.770   3
  -3   8  -5 216.767 305.039   3
  -3   8  -5 198.574 276.429   2
   3  -8   6 38973.6 700.076   4
  -3   8  -6 39841.9 944.919   3
  -3   8  -7 795.795 321.323   3
   3  -8   7 896.862 272.438   4
  -3   8  -7 1044.53 301.660   2
  -3   8  -8 295.407 337.705   3
   3  -8   8 108.340 285.251   4
  -3   8  -8 117.812 314.754   2
  -3   8  -9 1577.16 380.588   3
   3  -8   9 1510.38 345.445   4
  -3   8  -9 1779.73 375.176   2
   3  -8  10 11313.0 572.792   4
  -3   8 -10 11584.8 622.671   2
  -3   8 -10 11984.8 621.770   3
  -3   8 -11 1093.31 370.550   3
   3  -8  11 1411.98 408.076   4
  -3   8 -11 1399.13 372.206   2
  -3   8 -12 1653.92 376.663   3
   3  -8  12 1829.33 464.976   4
  -3   8 -12 2465.62 435.509   2
  -3   8 -13 801.968 446.339   2
  -3   8 -14 334.489 437.398   2
  -3   8 -15 3776.61 598.278   2
  -3  -9  14 1342.09 562.301   4
  -3  -9  13 537.525 499.398   4
  -3  -9  12 7393.17 644.056   4
  -3  -9  11 8191.62 643.145   4
  -3   9  10 236.296 298.794   1
  -3  -9  10 392.911 440.340   4
  -3   9   9 17525.1 644.854   1
  -3  -9   9 17318.4 743.411   4
  -3  -9   8 9089.11 581.461   4
  -3   9   8 8700.77 481.942   1
  -3   9   7 2833.62 358.680   3
  -3   9   7 2618.78 353.896   1
  -3  -9   7 2714.88 429.768   4
  -3   9   6 11.0870 306.834   3
  -3   9   6 271.714 288.849   1
  -3  -9   6 189.591 359.145   4
  -3   9   5 53915.0 1036.11   3
  -3  -9   5 55633.7 1057.27   4
  -3   9   5 55990.5 1051.54   1
  -3  -9   4 5548.50 464.723   4
  -3   9   4 5007.64 414.447   1
  -3   9   4 4654.04 406.984   3
  -3   9   3 1463.39 337.797   3
  -3   9   3 1175.37 305.984   1
  -3  -9   3 1453.29 365.669   4
  -3  -9   2 8884.64 501.549   4
  -3   9   2 6230.41 456.773   3
  -3   9   1 1290.86 329.306   3
  -3  -9   1 1446.20 368.572   4
  -3   9   0 6673.90 462.735   3
  -3   9  -1 52900.4 1069.58   3
  -3   9  -2 283.742 313.566   3
  -3   9  -3 20978.7 658.991   2
  -3   9  -3 21277.1 721.696   3
  -3   9  -4 12738.1 544.034   2
  -3   9  -4 11090.8 573.124   3
  -3   9  -5 4527.86 387.413   2
  -3   9  -5 5320.66 452.588   3
  -3   9  -6 3489.70 387.932   2
  -3   9  -6 4201.42 442.458   3
  -3   9  -7 4312.14 424.820   2
  -3   9  -7 4396.71 452.870   3
  -3   9  -8 6605.43 475.713   2
  -3   9  -8 5475.00 504.489   3
  -3   9  -9 1686.90 411.141   3
  -3   9  -9 1459.51 358.039   2
  -3   9 -10 515.846 389.812   3
  -3   9 -10 192.738 347.980   2
  -3   9 -11 494.088 371.788   3
  -3   9 -11 292.507 368.572   2
  -3   9 -12 573.521 358.657   3
  -3   9 -12 626.718 401.641   2
  -3   9 -13 122.851 410.995   2
  -3   9 -14 494.952 432.292   2
  -3 -10  13 1840.70 562.568   4
  -3 -10  12 19832.1 891.187   4
  -3 -10  11 5102.27 599.197   4
  -3 -10  10 454.335 464.796   4
  -3 -10   9 3116.17 496.901   4
  -3  10   9 3509.56 405.902   1
  -3 -10   8 766.232 429.961   4
  -3  10   8 432.547 328.986   1
  -3  10   7 539.821 321.680   3
  -3 -10   7 810.758 406.998   4
  -3  10   7 617.734 316.772   1
  -3  10   6 1625.07 342.098   3
  -3 -10   6 2522.63 436.038   4
  -3  10   6 1798.44 358.694   1
  -3  10   5 539.899 308.070   3
  -3 -10   5 488.219 369.783   4
  -3  10   4 707.353 317.090   3
  -3 -10   4 1102.93 375.578   4
  -3  10   3 427.879 318.418   3
  -3 -10   3 477.708 349.712   4
  -3 -10   2 19893.8 690.779   4
  -3  10   2 19452.5 705.578   3
  -3 -10   1 11456.1 563.825   4
  -3  10   1 12180.6 590.806   3
  -3 -10   0 3792.54 416.133   4
  -3  10   0 3857.80 431.032   3
  -3  10  -1 20312.2 744.351   3
  -3  10  -2 8252.00 531.055   3
  -3  10  -3 3651.04 438.111   3
  -3  10  -4 13026.9 566.635   2
  -3  10  -4 12943.4 633.934   3
  -3  10  -5 5641.75 447.438   2
  -3  10  -5 6155.51 506.322   3
  -3  10  -6 8032.74 498.986   2
  -3  10  -6 7481.93 541.215   3
  -3  10  -7 4693.52 431.776   2
  -3  10  -7 4555.14 490.498   3
  -3  10  -8 423.126 374.444   3
  -3  10  -8 604.057 356.027   2
  -3  10  -9 502.090 388.440   3
  -3  10  -9 647.445 354.253   2
  -3  10 -10 175.638 396.103   3
  -3  10 -10 564.544 377.531   2
  -3  10 -11 1207.97 458.969   3
  -3  10 -11 396.527 392.094   2
  -3  10 -12 2831.81 493.484   3
  -3  10 -12 3563.34 507.981   2
  -3  10 -13 4187.49 563.274   2
  -3 -11  13 344.159 534.603   4
  -3 -11  12 1716.51 528.229   4
  -3 -11  11 12565.2 767.572   4
  -3 -11  10 363.055 458.330   4
  -3 -11   9 141.977 435.246   4
  -3 -11   8 5246.21 547.916   4
  -3  11   8 5360.91 465.880   3
  -3  11   7 5897.86 476.446   3
  -3 -11   7 5939.89 552.410   4
  -3  11   6 571.942 326.993   3
  -3 -11   6 615.376 410.066   4
  -3 -11   5 4419.52 471.685   4
  -3  11   5 4105.43 430.258   3
  -3 -11   4 8204.94 551.752   4
  -3  11   4 7634.81 516.985   3
  -3 -11   3 3157.72 439.397   4
  -3  11   3 3295.89 418.223   3
  -3 -11   2 3394.06 443.429   4
  -3  11   2 2047.82 405.216   3
  -3 -11   1 5110.24 471.175   4
  -3  11   1 5608.60 487.171   3
  -3 -11   0 4594.96 456.971   4
  -3  11   0 3755.92 448.991   3
  -3  11  -1 20056.8 769.938   3
  -3  11  -2 1130.73 394.823   3
  -3  11  -3 13231.9 664.254   3
  -3  11  -4 2685.38 432.808   3
  -3  11  -5 1265.81 322.805   2
  -3  11  -5 1189.21 398.890   3
  -3  11  -6 560.277 332.460   2
  -3  11  -6 821.103 414.015   3
  -3  11  -7 1805.28 375.669   2
  -3  11  -7 1445.23 423.861   3
  -3  11  -8 1558.48 367.771   2
  -3  11  -8 1063.19 440.030   3
  -3  11  -9 457.826 340.341   2
  -3  11  -9 424.802 433.514   3
  -3  11 -10 4582.97 489.412   2
  -3  11 -10 4841.31 577.408   3
  -3  11 -11 765.548 447.718   3
  -3  11 -11 658.249 408.870   2
  -3  11 -12 2988.17 549.806   3
  -3 -12  12 230.513 515.299   4
  -3 -12  11 808.010 501.264   4
  -3 -12  10 2355.38 541.164   4
  -3 -12   9 2162.93 507.651   4
  -3  12   8 783.691 369.920   3
  -3 -12   8 1497.36 490.332   4
  -3  12   7 6430.48 528.500   3
  -3 -12   7 7094.70 595.949   4
  -3  12   6 381.292 355.524   3
  -3 -12   6 383.155 420.257   4
  -3 -12   5 5606.04 534.207   4
  -3  12   5 5594.80 504.875   3
  -3 -12   4 4236.83 502.082   4
  -3  12   4 4484.39 463.720   3
  -3 -12   3 46896.9 1061.63   4
  -3  12   3 44419.1 1097.04   3
  -3 -12   2 2187.02 442.919   4
  -3  12   2 2062.80 425.779   3
  -3  12   1 590.352 379.707   3
  -3 -12   1 429.280 400.295   4
  -3  12   0 456.552 377.747   3
  -3 -12   0 424.440 401.204   4
  -3 -12  -1 6316.44 518.986   4
  -3  12  -1 5936.46 535.624   3
  -3  12  -2 2702.34 478.451   3
  -3  12  -3 2367.09 456.034   3
  -3  12  -4 410.857 419.055   3
  -3  12  -5 1154.66 428.341   3
  -3  12  -6 1325.59 458.154   3
  -3  12  -7 387.822 336.945   2
  -3  12  -7 426.474 402.416   3
  -3  12  -8-85.9518 337.806   2
  -3  12  -8 552.592 448.749   3
  -3  12  -9 780.656 451.094   3
  -3  12 -10 4413.69 589.576   3
  -3  12 -11 2136.80 538.612   3
  -3 -13  10 188.079 484.850   4
  -3 -13   9 1033.22 505.290   4
  -3 -13   8 321.306 480.611   4
  -3  13   8 262.603 376.785   3
  -3  13   7 334.374 380.242   3
  -3 -13   7 241.858 456.393   4
  -3  13   6 848.494 383.064   3
  -3 -13   6 1051.58 455.543   4
  -3  13   5 433.242 389.748   3
  -3 -13   5 741.021 428.218   4
  -3  13   4 813.972 399.002   3
  -3 -13   4 1339.11 445.732   4
  -3 -13   3 12235.2 672.551   4
  -3  13   3 13061.2 704.554   3
  -3 -13   2 12972.1 691.432   4
  -3  13   2 12974.7 693.357   3
  -3  13   1 411.765 410.245   3
  -3 -13   1 1520.24 478.950   4
  -3 -13   0 14657.6 709.709   4
  -3  13   0 14131.2 740.826   3
  -3  13  -1 3202.11 502.175   3
  -3 -13  -1 2488.76 476.304   4
  -3 -13  -2 6294.79 566.592   4
  -3  13  -2 6521.70 593.324   3
  -3  13  -3 9476.01 663.025   3
  -3  13  -4 117.645 430.847   3
  -3  13  -5 2581.56 510.354   3
  -3  13  -6 660.536 443.877   3
  -3  13  -7 733.075 481.602   3
  -3  13  -8 345.739 471.431   3
  -3  13  -9 793.718 493.389   3
  -3 -14   9 6265.38 654.638   4
  -3 -14   8 1138.39 495.386   4
  -3  14   7 8452.91 645.637   3
  -3 -14   7 10756.3 731.956   4
  -3  14   6 372.221 402.909   3
  -3 -14   6 32.0848 456.726   4
  -3 -14   5 5682.05 596.747   4
  -3  14   5 6325.50 591.867   3
  -3 -14   4 13093.0 715.401   4
  -3  14   4 11418.3 695.471   3
  -3 -14   3 381.974 438.526   4
  -3  14   3 398.839 427.260   3
  -3 -14   2 11704.1 686.348   4
  -3  14   2 11808.8 703.425   3
  -3 -14   1 15778.9 755.223   4
  -3  14   1 14980.7 788.542   3
  -3  14   0 2332.43 513.265   3
  -3 -14   0 3289.50 534.357   4
  -3  14  -1 261.680 448.526   3
  -3 -14  -1 972.707 477.719   4
  -3  14  -2 2856.22 541.275   3
  -3 -14  -2 2989.29 530.354   4
  -3  14  -3 1750.37 510.343   3
  -3 -14  -3 1909.42 492.746   4
  -3  14  -4 806.443 476.194   3
  -3  14  -5 1058.40 477.782   3
  -3  14  -6 1569.18 504.788   3
  -3  14  -7 211.181 468.173   3
  -3 -15   7 3693.62 587.351   4
  -3  15   6 1074.65 452.370   3
  -3 -15   6 2673.86 569.652   4
  -3  15   5 502.839 441.023   3
  -3 -15   5 645.355 484.779   4
  -3 -15   4 4593.70 574.856   4
  -3  15   4 5159.24 601.122   3
  -3 -15   3 7603.31 648.743   4
  -3  15   3 8058.04 659.255   3
  -3  15   2 2177.80 514.906   3
  -3 -15   2 2092.57 501.031   4
  -3  15   1 135.395 439.578   3
  -3 -15   1-45.4322 450.882   4
  -3  15   0 253.273 460.073   3
  -3 -15   0-142.470 466.377   4
   3  15   0 239.989 421.748   3
  -3  15  -1 504.258 485.322   3
  -3 -15  -1 387.955 457.408   4
  -3 -15  -2 6110.55 608.348   4
  -3  15  -2 5352.79 644.674   3
  -3 -15  -3 6587.88 621.190   4
  -3  15  -3 6767.27 670.702   3
  -3  15  -4 1885.14 526.444   3
  -3 -15  -4 1368.65 504.634   4
  -3 -16   5 4984.19 612.371   4
  -3  16   5 4604.70 610.729   3
  -3  16   4 580.855 505.226   3
  -3 -16   4 481.627 508.026   4
  -3  16   3 3013.30 575.303   3
  -3 -16   3 2724.42 544.962   4
  -3 -16   2 4727.72 604.602   4
  -3  16   2 4941.88 615.857   3
   3  16  -1 1494.79 493.142   3
  -3  16   1 1175.16 503.929   3
  -3 -16   1 1070.53 508.625   4
  -3 -16   0 3572.64 579.858   4
  -4   0  17 139.136 503.411   4
  -4   0  16 1438.45 514.349   4
  -4   0  15 207.791 433.966   4
  -4   0  14 1816.19 465.029   4
  -4   0  13 131.257 376.251   4
  -4   0  12 817.934 385.943   4
  -4   0  11 125.401 336.761   4
  -4   0  10 2482.11 374.146   4
  -4   0   9 421.949 292.503   4
  -4   0   8 23403.5 614.146   4
  -4   0   7 93.7341 253.771   4
  -4   0   6 38905.9 697.002   4
  -4   0   5-28.2976 227.059   4
  -4   0   4 32547.7 583.181   4
  -4   0   3 83.4552 198.683   4
  -4   0   2 4413.60 274.125   4
  -4   0   1 40.1565 179.065   2
  -4   0   1 20.8772 196.850   1
  -4   0   0 69375.8 897.475   1
  -4   0   0 67207.7 913.981   0
  -4   0   0 66913.5 850.170   2
  -4   0  -1 20.1850 208.150   0
  -4   0  -1 178.834 180.553   1
  -4   0  -1 69.8976 187.936   2
  -4   0  -2 137758. 1360.02   0
  -4   0  -2 138378. 1191.22   1
  -4   0  -2 136106. 1267.72   2
  -4   0  -3 207.220 175.668   1
  -4   0  -3 320.321 236.510   0
  -4   0  -3 74.3880 224.392   2
  -4   0  -4 32277.7 726.381   0
  -4   0  -4 32060.0 690.255   2
  -4   0  -4 33352.9 586.773   1
  -4   0  -5 47.3034 236.862   0
  -4   0  -5 70.9017 157.703   1
  -4   0  -5 123.482 229.665   2
  -4   0  -6 80243.4 1155.84   2
  -4   0  -6 80166.0 854.675   1
  -4   0  -6 82373.9 1190.62   0
  -4   0  -7 69.9054 274.727   2
  -4   0  -7 142.386 262.843   0
  -4   0  -8 124.143 275.924   2
  -4   0  -8-21.6061 265.573   0
   4   0   9 94.9722 359.472   4
  -4   0  -9 100.068 320.693   2
  -4   0  -9 58.7009 281.931   0
   4   0  10 21738.7 769.915   4
  -4   0 -10 18195.1 714.548   2
   4   0  11 173.226 400.508   4
  -4   0 -11 390.968 347.633   2
  -4   0 -11 275.477 291.887   0
  -4   0 -12 95.5033 347.078   2
  -4   0 -12 310.451 316.903   0
   4   0  12 52.3269 418.087   4
   4   0  13 4.96352 466.377   4
  -4   0 -13 114.133 393.953   2
  -4   0 -13 86.0653 332.492   0
   4   0  14 3073.11 596.850   4
  -4   0 -14 2280.04 473.743   2
  -4   0 -14 2733.34 436.613   0
   4   0  15 121.253 543.131   4
  -4   0 -15 515.915 445.578   2
  -4   0 -15 326.643 381.119   0
  -4   0 -16 77.3855 388.693   0
  -4   1  17 3455.32 606.261   4
  -4  -1  17 4559.05 647.348   4
  -4   1  16 1099.43 497.787   4
  -4  -1  16 1546.97 528.426   4
  -4   1  15 819.506 459.581   4
  -4  -1  15 340.757 454.512   4
  -4   1  14 9400.06 610.878   4
  -4  -1  14 9337.83 640.974   4
  -4   1  13 5681.88 503.362   4
  -4  -1  13 4893.18 512.575   4
  -4  -1  12 3798.71 463.488   4
  -4   1  12 3660.28 435.114   4
  -4   1  11 4185.25 428.784   4
  -4  -1  11 4854.80 452.257   4
  -4   1  10 9460.88 477.790   4
  -4  -1  10 10355.1 527.237   4
  -4  -1   9 19250.4 620.087   4
  -4   1   9 19806.7 586.004   4
  -4   1   8 4455.16 345.133   4
  -4  -1   8 4744.34 377.378   4
  -4   1   7 276.922 234.741   4
  -4  -1   7 80.4674 274.320   4
  -4   1   6 504.368 220.572   4
  -4  -1   6 349.517 275.855   4
  -4  -1   5 6853.53 365.299   4
  -4   1   5 6976.14 316.565   4
  -4  -1   4 7912.30 365.771   4
  -4   1   4 7728.99 310.920   4
  -4   1   3 447.139 188.961   4
  -4  -1   3 694.733 234.602   4
  -4   1   3 480.622 239.781   1
  -4   1   2 1393.62 207.356   4
  -4  -1   2 1648.86 246.197   4
  -4   1   2 1832.37 264.148   1
  -4   1   1 70058.5 944.764   1
  -4  -1   1 72647.1 915.729   0
  -4  -1   1 71166.9 821.254   2
  -4   1   1 70153.7 897.126   2
  -4   1   0 9000.13 377.619   1
  -4  -1   0 9173.37 382.158   0
  -4  -1   0 9425.51 341.983   2
  -4   1   0 8668.66 371.244   2
  -4  -1  -1 51601.7 749.697   1
  -4  -1  -1 47481.7 796.664   0
  -4   1  -1 48809.1 759.817   1
  -4  -1  -1 51337.6 735.447   2
  -4   1  -1 48506.9 776.770   2
  -4   1  -1 47265.0 806.266   0
  -4   1  -2 679.719 209.396   1
  -4  -1  -2 284.485 227.407   0
  -4  -1  -2 627.522 190.115   1
  -4  -1  -2 546.826 205.060   2
  -4   1  -2 1068.75 233.663   2
  -4   1  -2 704.313 239.655   0
  -4  -1  -3 160.179 223.907   0
  -4   1  -3 201.229 223.945   0
  -4   1  -3 259.816 183.467   1
  -4  -1  -3 173.304 214.482   2
  -4   1  -3 212.791 220.633   2
  -4  -1  -3 237.184 161.391   1
  -4  -1  -4 1267.58 184.340   1
  -4   1  -4 1336.25 205.142   1
  -4   1  -4 978.514 259.826   0
  -4  -1  -4 1290.52 241.380   2
  -4  -1  -4 1192.54 274.117   0
  -4   1  -4 1421.71 267.448   2
  -4   1  -5 15646.9 435.898   3
  -4   1  -5 16088.7 552.782   0
  -4  -1  -5 17127.2 538.193   2
  -4   1  -5 16270.5 549.490   2
  -4  -1  -5 17451.7 400.200   1
  -4   1  -5 16683.3 443.895   1
  -4  -1  -5 17634.6 579.958   0
  -4   1  -6 2297.03 314.319   0
  -4   1  -6 2185.86 225.075   3
  -4  -1  -6 2381.31 308.781   2
  -4   1  -6 2500.61 320.459   2
  -4  -1  -6 2479.85 193.362   1
  -4   1  -7 14228.8 404.741   3
  -4  -1  -7 13938.7 553.937   2
  -4   1  -7 14511.9 574.232   2
  -4   1  -7 14825.4 568.048   0
  -4   1  -8 1725.98 207.779   3
   4  -1   8 2301.42 378.708   4
  -4  -1  -8 2200.35 345.566   2
  -4   1  -8 2166.44 341.575   2
  -4   1  -8 2071.20 328.964   0
   4  -1   9 970.212 367.728   4
  -4  -1  -9 568.555 304.393   2
  -4   1  -9 651.121 329.083   2
  -4   1  -9 709.028 298.413   0
   4  -1  10 166.125 384.199   4
  -4  -1 -10 24.4928 318.350   2
  -4   1 -10 125.653 328.385   2
  -4   1 -10 326.066 288.418   0
   4  -1  11 1272.88 421.460   4
  -4  -1 -11 1176.24 376.190   2
  -4   1 -11 937.088 369.235   2
  -4   1 -11 937.371 318.682   0
   4   1  12 5186.05 561.674   4
   4  -1  12 4887.41 551.337   4
  -4   1 -12 3761.15 471.040   2
  -4  -1 -12 4587.21 506.523   2
  -4   1 -12 4731.52 454.489   0
   4   1  13 543.575 490.749   4
   4  -1  13 352.077 459.937   4
  -4  -1 -13 310.460 401.089   2
  -4   1 -13 288.402 381.065   2
  -4   1 -13 667.989 352.211   0
  -4   1 -14 551.937 346.618   0
   4   1  14 315.869 522.596   4
   4  -1  14 599.813 504.983   4
  -4  -1 -14 278.166 398.785   2
  -4   1 -14 767.385 421.367   2
  -4  -1 -15 5825.60 618.890   2
  -4   1 -15 6402.02 643.770   2
   4  -1  15 6003.38 689.503   4
  -4   1 -15 5028.42 519.795   0
  -4  -1 -16 3467.16 510.765   0
  -4   2  18 167.876 500.466   4
  -4   2  17 1031.07 529.493   4
  -4  -2  17 918.651 542.307   4
  -4   2  16 1549.76 515.213   4
  -4  -2  16 1584.05 545.710   4
  -4   2  15 7526.67 557.119   1
  -4  -2  15 8964.45 666.571   4
  -4   2  15 8759.19 636.173   4
  -4   2  14 464.113 411.927   4
  -4  -2  14 928.278 459.210   4
  -4   2  14 651.349 335.148   1
  -4   2  13 83.6269 374.389   4
  -4  -2  13 220.540 401.362   4
  -4   2  13 113.266 298.259   1
  -4   2  12 3674.21 399.556   1
  -4   2  12 3268.47 410.935   4
  -4  -2  12 4368.96 478.348   4
  -4   2  11 773.480 311.040   1
  -4   2  11 790.292 329.206   4
  -4  -2  11 725.432 382.303   4
  -4   2  10 834.145 298.454   1
  -4  -2  10 996.094 343.629   4
  -4   2  10 765.711 302.073   4
  -4  -2   9 3945.79 403.214   4
  -4   2   9 3582.98 364.514   1
  -4   2   9 3728.64 348.395   4
  -4   2   8 3499.09 355.667   1
  -4   2   8 4042.81 320.970   4
  -4  -2   8 3860.66 374.385   4
  -4   2   7 1034.00 246.082   4
  -4  -2   7 1193.53 304.475   4
  -4   2   7 891.233 277.879   1
  -4   2   6 293.943 202.019   4
  -4  -2   6 201.746 268.606   4
  -4   2   6 302.321 242.479   1
  -4  -2   5 2366.00 307.457   4
  -4   2   5 2236.07 228.086   4
  -4   2   5 2009.94 305.750   1
  -4   2   4 87.7569 171.990   4
  -4  -2   4 8.05206 255.145   4
  -4   2   4 100.780 243.093   1
  -4   2   3 93213.8 1148.89   1
  -4  -2   3 93722.0 1039.89   4
  -4   2   3 93672.2 792.614   4
  -4   2   2 40679.8 758.735   1
  -4   2   2 40066.6 516.508   4
  -4  -2   2 41937.3 705.231   4
  -4  -2   2 40313.1 666.049   0
  -4   2   1 13712.8 334.043   4
  -4  -2   1 13589.3 424.836   0
  -4  -2   1 12531.2 360.764   2
  -4   2   1 13638.8 461.760   1
  -4  -2   0 96929.5 1075.48   0
  -4  -2   0 97146.3 927.071   2
  -4   2   0 97287.4 1113.68   2
  -4   2   0 99937.6 1123.84   1
  -4   2  -1 24149.5 574.224   3
  -4   2  -1 26838.5 599.031   1
  -4  -2  -1 25655.0 515.695   2
  -4   2  -1 24899.3 600.673   2
  -4  -2  -1 24343.1 586.184   0
  -4   2  -2 13745.7 445.145   3
  -4  -2  -2 13818.1 395.051   1
  -4   2  -2 13934.5 448.608   1
  -4  -2  -2 13039.9 405.907   2
  -4   2  -2 13405.9 470.987   2
  -4   2  -2 13393.3 476.769   0
  -4  -2  -2 13322.3 470.741   0
  -4   2  -3 3745.93 283.492   3
  -4  -2  -3 3827.56 243.250   1
  -4  -2  -3 3455.73 264.930   2
  -4   2  -3 3455.65 279.410   1
  -4   2  -3 3378.95 313.910   0
  -4   2  -3 3260.76 310.078   2
  -4  -2  -3 3893.76 325.378   0
  -4   2  -4 2559.76 261.811   3
  -4   2  -4 3072.57 313.542   0
  -4  -2  -4 3260.37 214.466   1
  -4   2  -4 2559.06 316.363   2
  -4  -2  -4 3145.13 286.771   2
  -4   2  -4 2738.79 256.272   1
  -4   2  -5 128.717 245.568   0
  -4  -2  -5 111.336 143.631   1
  -4   2  -5 178.233 208.209   3
  -4   2  -5 150.710 189.492   1
  -4  -2  -5 142.379 246.359   2
  -4   2  -5 105.148 262.016   2
  -4   2  -6 21903.5 528.216   3
  -4   2  -6 22340.2 653.710   0
  -4  -2  -6 22763.4 637.190   2
  -4   2  -6 21066.5 655.022   2
  -4  -2  -6 22917.0 397.699   1
   4  -2   7 5305.27 399.557   4
  -4   2  -7 5499.78 398.131   0
  -4  -2  -7 4821.36 389.443   2
  -4   2  -7 5341.33 410.570   2
  -4   2  -7 4850.53 292.071   3
  -4   2  -8 8276.19 465.766   0
   4  -2   8 8335.73 486.856   4
  -4   2  -8 7189.18 470.312   2
  -4  -2  -8 8384.97 477.395   2
  -4   2  -8 7901.21 345.419   3
   4  -2   9 232.724 338.273   4
  -4   2  -9-4.98907 249.594   0
  -4  -2  -9-50.3782 293.841   2
  -4   2  -9 102.511 312.668   2
  -4   2 -10 681.617 295.161   0
   4  -2  10 612.557 365.773   4
  -4  -2 -10 609.804 327.554   2
  -4   2 -10 612.257 334.641   2
  -4   2 -11 1294.66 331.113   0
   4  -2  11 1095.97 426.013   4
  -4  -2 -11 1274.40 388.933   2
  -4   2 -11 1310.69 389.673   2
  -4   2 -12 303.851 321.578   0
   4  -2  12-93.5341 411.182   4
  -4  -2 -12 267.664 384.017   2
  -4   2 -12-2.39987 364.407   2
  -4   2 -13 658.446 330.201   0
   4  -2  13 515.250 452.101   4
  -4  -2 -13 540.663 396.894   2
  -4   2 -13 814.939 427.870   2
  -4   2 -14 4256.90 561.364   2
   4  -2  14 3696.14 588.974   4
  -4   2 -14 3245.24 455.502   0
  -4  -2 -14 3551.62 534.019   2
   4  -2  15 1871.35 584.124   4
  -4  -2 -15 1282.41 489.626   2
  -4   2 -15 1443.21 487.097   2
  -4   3  17 1808.00 540.920   4
  -4  -3  16 1283.31 526.562   4
  -4   3  16 1334.72 509.413   4
  -4   3  15 460.250 450.022   4
  -4  -3  15 503.416 485.909   4
  -4   3  14 185.425 385.645   4
  -4  -3  14 540.032 460.350   4
  -4   3  14-14.2075 331.839   1
  -4   3  13 168.310 377.900   4
  -4  -3  13 150.010 410.837   4
  -4   3  13 10.9128 309.463   1
  -4   3  12 564.172 321.767   4
  -4  -3  12 702.882 409.709   4
  -4   3  12 338.231 291.194   1
  -4   3  11 1271.25 342.708   4
  -4  -3  11 1538.64 404.832   4
  -4   3  11 1131.21 318.426   1
  -4   3  10 4068.47 388.943   1
  -4  -3  10 3784.80 434.860   4
  -4   3  10 4064.97 361.740   4
  -4   3   9 1157.98 275.732   4
  -4  -3   9 1070.39 350.154   4
  -4   3   9 833.221 289.021   1
  -4   3   8 403.844 227.042   4
  -4  -3   8 264.981 312.649   4
  -4   3   8 385.811 272.520   1
  -4   3   7 6430.83 414.997   1
  -4   3   7 6763.51 322.765   4
  -4  -3   7 7213.21 440.407   4
  -4   3   6 22416.5 649.735   1
  -4   3   6 21334.9 454.523   4
  -4  -3   6 22391.1 624.446   4
  -4   3   5 15561.1 542.920   1
  -4   3   5 15241.9 362.974   4
  -4  -3   5 16072.9 530.602   4
  -4   3   4 58724.4 962.176   1
  -4   3   4 58382.8 596.396   4
  -4  -3   4 59982.1 900.244   4
  -4   3   3 339.996 144.543   4
  -4  -3   3 228.989 272.061   4
  -4   3   3 410.445 232.420   1
  -4   3   2 2285.13 163.224   4
  -4  -3   2 2766.57 313.327   4
  -4  -3   2 2802.76 233.085   0
  -4   3   2 2408.45 282.001   1
  -4   3   1 490.156 245.294   1
  -4  -3   1 299.491 147.743   2
  -4   3   1 140.723 231.221   3
  -4  -3   1 318.051 193.364   0
  -4   3   1 301.373 137.365   4
  -4   3   0 569.558 238.741   2
  -4   3   0 813.227 259.948   3
  -4   3   0 660.256 246.991   1
  -4  -3   0 431.390 203.960   0
  -4  -3   0 743.405 164.865   2
  -4   3  -1 16486.0 514.617   3
  -4   3  -1 16876.5 516.216   1
  -4  -3  -1 15599.2 397.833   2
  -4   3  -1 16409.1 517.710   2
  -4  -3  -1 16696.5 492.768   0
  -4   3  -2 207.158 225.512   3
  -4   3  -2 285.434 208.733   1
  -4  -3  -2 306.270 174.230   2
  -4   3  -2 205.738 242.738   2
  -4   3  -3 26173.0 608.698   3
  -4  -3  -3 27133.9 510.515   1
  -4  -3  -3 26574.6 559.007   2
  -4   3  -3 26825.4 671.594   2
  -4   3  -3 27379.2 621.351   1
  -4  -3  -4 24563.0 456.223   1
  -4  -3  -4 23909.8 571.620   2
  -4   3  -4 23288.1 651.285   2
  -4   3  -4 24241.4 598.488   1
  -4   3  -4 24742.3 647.376   0
  -4   3  -4 23381.1 578.503   3
  -4  -3  -5 2272.15 177.887   1
  -4  -3  -5 2188.70 274.994   2
  -4   3  -5 2085.38 296.999   0
  -4   3  -5 2376.84 322.343   2
  -4   3  -5 2310.72 280.133   1
  -4   3  -5 2232.85 274.711   3
   4  -3   6 24816.9 616.763   4
  -4  -3  -6 23979.2 644.030   2
  -4   3  -6 23616.0 664.788   0
  -4   3  -6 24524.5 709.966   2
  -4   3  -6 24347.5 595.297   3
   4  -3   7 2349.02 348.712   4
  -4   3  -7 2339.39 309.844   0
  -4  -3  -7 2223.22 319.639   2
  -4   3  -7 2220.22 345.534   2
  -4   3  -7 2084.99 257.382   3
  -4   3  -8 2070.50 318.855   0
   4  -3   8 2179.71 357.241   4
  -4  -3  -8 1848.46 345.353   2
  -4   3  -8 1921.26 349.789   2
  -4   3  -8 2037.58 264.774   3
  -4   3  -9 5767.64 420.445   0
  -4  -3  -9 5606.33 452.695   2
  -4   3  -9 5068.14 452.622   2
  -4   3  -9 5198.15 336.101   3
  -4  -3 -10 677.298 330.622   2
   4  -3  10 562.653 356.790   4
  -4   3 -10 273.450 319.114   2
  -4   3 -10 670.711 301.677   0
  -4  -3 -11 567.780 360.337   2
   4  -3  11 831.749 404.030   4
  -4   3 -11 1175.22 321.831   0
  -4   3 -11 839.633 362.998   2
  -4   3 -12 2786.28 388.060   0
  -4  -3 -12 3258.47 465.013   2
   4  -3  12 3209.92 497.181   4
  -4   3 -12 2974.73 473.050   2
  -4  -3 -13 730.711 398.801   2
   4  -3  13 814.024 467.142   4
  -4   3 -13 547.685 414.115   2
  -4   3 -13 743.806 351.028   0
   4  -3  14 1441.62 521.626   4
  -4  -3 -14 1418.48 468.273   2
  -4   3 -14 1154.05 449.966   2
   4  -3  15 577.056 522.303   4
  -4  -3 -15 752.106 461.939   2
  -4   3 -15 885.123 488.490   2
  -4  -4  16 5192.39 649.697   4
  -4  -4  15 5424.92 614.747   4
  -4   4  14 288.220 364.593   4
  -4  -4  14 350.851 472.501   4
  -4   4  14 61.9654 339.198   1
  -4   4  13 2083.60 385.322   4
  -4  -4  13 1725.34 476.323   4
  -4   4  13 1998.46 372.680   1
  -4   4  12 1616.09 355.392   4
  -4  -4  12 1502.01 427.115   4
  -4   4  12 1325.11 345.009   1
  -4   4  11 1561.97 330.513   4
  -4  -4  11 1622.28 414.920   4
  -4   4  11 1380.57 329.777   1
  -4   4  10 4818.27 370.016   4
  -4   4  10 4940.74 414.326   1
  -4  -4  10 4602.78 462.923   4
  -4   4   9 225.169 237.511   4
  -4  -4   9 641.978 361.320   4
  -4   4   9-2.43155 269.298   1
  -4  -4   8 2143.87 384.644   4
  -4   4   8 1986.79 259.552   4
  -4   4   8 1859.84 317.854   1
  -4   4   7 18974.3 439.851   4
  -4   4   7 18015.8 614.516   1
  -4   4   6 739.281 182.461   4
  -4  -4   6 620.510 312.464   4
  -4   4   6 879.127 287.056   1
  -4   4   5 823.421 165.494   4
  -4  -4   5 319.081 297.887   4
  -4   4   5 723.460 280.673   1
  -4   4   4 14078.9 274.800   4
  -4   4   4 14354.8 535.928   1
  -4   4   3 33319.6 345.659   4
  -4   4   3 32805.8 737.937   1
  -4  -4   3 32582.6 569.676   0
  -4   4   2 37737.7 786.278   3
  -4  -4   2 35817.9 623.564   0
  -4   4   2 37204.9 774.022   1
  -4  -4   2 36608.8 746.558   4
  -4   4   2 35892.3 323.820   4
  -4  -4   1 51947.6 771.589   0
  -4   4   1 53401.2 910.585   3
  -4   4   1 49585.6 392.848   4
  -4   4   1 48742.0 388.724   4
  -4   4   1 52333.6 899.650   1
  -4  -4   1 50967.5 570.954   2
  -4   4   0 300.890 250.433   2
  -4   4   0 316.355 243.752   3
  -4   4   0 362.494 244.852   1
  -4  -4   0 377.701 194.502   0
  -4  -4   0 299.509 147.519   2
  -4   4  -1 63960.5 974.522   3
  -4  -4  -1 63878.6 724.553   2
  -4   4  -1 62520.6 968.317   1
  -4   4  -1 60499.6 972.550   2
  -4   4  -2 183.419 232.457   1
  -4  -4  -2 226.811 171.286   2
  -4   4  -2 256.424 243.531   3
  -4   4  -2 432.756 259.853   2
  -4   4  -3 286.922 250.825   3
  -4   4  -3 193.841 223.832   1
  -4  -4  -3 284.665 180.897   2
  -4   4  -3 153.340 265.006   2
  -4  -4  -4 10483.9 316.672   1
  -4  -4  -4 10353.4 398.867   2
  -4   4  -4 10350.6 484.828   2
  -4   4  -4 10477.2 446.276   1
  -4   4  -4 10625.7 449.892   3
   4  -4   5 41417.2 695.996   4
  -4  -4  -5 39713.2 517.607   1
  -4  -4  -5 40635.1 761.333   2
  -4   4  -5 40824.3 886.513   2
  -4   4  -5 38836.9 775.858   3
   4  -4   6 38645.7 737.308   4
  -4  -4  -6 34439.8 750.390   2
  -4   4  -6 37887.5 890.737   2
  -4   4  -6 35823.1 806.944   0
  -4   4  -6 38020.3 772.121   3
   4  -4   7 57931.3 941.582   4
  -4   4  -7 56416.1 1101.78   2
  -4   4  -7 57581.2 1028.02   0
  -4  -4  -7 56251.6 1003.54   2
  -4   4  -7 58431.7 947.876   3
  -4   4  -8 1014.07 252.515   3
  -4  -4  -8 1498.31 336.389   2
   4  -4   8 1445.90 337.809   4
  -4   4  -8 1008.49 276.057   0
  -4   4  -8 1255.39 349.100   2
  -4   4  -9 920.594 268.533   0
  -4   4  -9 1030.81 256.300   3
   4  -4   9 1579.98 353.637   4
  -4   4  -9 1046.33 346.690   2
   4  -4  10 315.949 340.263   4
  -4   4 -10-17.2258 322.467   2
  -4   4 -10 285.736 248.703   0
   4  -4  11 1293.78 390.668   4
  -4   4 -11 1039.74 401.936   2
  -4   4 -11 1463.35 340.667   0
  -4   4 -12 19110.0 724.219   0
  -4   4 -12 19179.6 821.435   2
   4  -4  12 18612.8 777.483   4
   4  -4  13 2218.40 510.281   4
  -4   4 -13 1619.04 385.827   0
  -4   4 -13 1732.09 466.435   2
  -4  -4 -14 905.710 441.167   2
   4  -4  14 1159.39 502.984   4
  -4   4 -14 865.167 440.855   2
  -4  -4 -15 388.050 468.124   2
   4  -4  15 283.741 498.011   4
  -4  -5  16 334.761 524.383   4
  -4  -5  15 3648.11 616.355   4
  -4  -5  14 2973.29 539.475   4
  -4   5  13 1600.74 358.933   1
  -4  -5  13 2133.34 501.956   4
  -4  -5  12 3475.38 514.315   4
  -4   5  12 2993.12 385.394   1
  -4  -5  11 1381.14 434.912   4
  -4   5  11 668.878 300.498   1
  -4   5  10 14196.9 505.006   4
  -4  -5  10 14914.9 659.182   4
  -4   5  10 13359.1 584.757   1
  -4   5   9 1950.35 270.246   4
  -4  -5   9 2286.55 402.860   4
  -4   5   9 1766.37 326.632   1
  -4   5   8 5641.15 304.745   4
  -4  -5   8 5615.45 469.142   4
  -4   5   8 5535.57 414.481   1
  -4   5   7 8159.57 304.264   4
  -4  -5   7 8539.28 499.455   4
  -4   5   7 8738.26 470.518   1
  -4   5   6 21635.1 389.041   4
  -4  -5   6 21948.1 672.399   4
  -4   5   6 19973.3 640.775   1
  -4   5   5 48181.6 467.364   4
  -4  -5   5 51812.5 941.968   4
  -4   5   5 49621.9 949.696   1
  -4   5   4 433.344 266.373   1
  -4   5   4 487.452 75.8065   4
  -4  -5   4 638.502 315.395   4
  -4   5   3 1791.96 305.827   1
  -4   5   3 2087.59 319.335   3
  -4  -5   3 2340.57 213.515   0
  -4  -5   3 2132.11 351.223   4
  -4   5   2 17487.3 592.895   3
  -4  -5   2 19346.3 473.095   0
  -4  -5   2 20069.3 608.254   4
  -4   5   2 17269.0 579.776   1
  -4   5   1 55.3993 245.165   1
  -4   5   1 69.9283 255.107   3
  -4  -5   1 149.427 178.470   0
  -4   5   0 266.251 260.838   3
  -4   5   0 386.184 273.852   1
  -4  -5   0 173.797 123.681   2
  -4  -5  -1 12253.7 325.224   2
  -4   5  -1 12545.5 501.482   1
  -4   5  -1 12711.5 511.053   2
  -4   5  -1 12152.1 503.563   3
  -4   5  -2 1863.64 316.738   2
  -4   5  -2 1662.66 288.609   3
  -4  -5  -2 1617.55 194.479   2
  -4   5  -2 2074.22 306.972   1
  -4  -5  -3 31215.7 580.472   2
  -4   5  -3 29993.7 752.308   2
  -4   5  -3 32170.0 750.277   1
  -4   5  -3 30568.9 723.088   3
  -4  -5  -4 6104.44 324.823   2
  -4   5  -4 5010.99 400.627   2
  -4   5  -4 5252.73 370.620   3
   4  -5   5 4364.40 307.182   4
  -4  -5  -5 4073.55 310.771   2
  -4   5  -5 4233.56 389.402   2
  -4   5  -5 4330.20 363.469   3
   4  -5   6 7402.75 389.621   4
  -4   5  -6 6938.07 472.051   2
  -4  -5  -6 6750.19 399.181   2
  -4   5  -6 7039.04 415.143   3
   4  -5   7 20531.7 588.712   4
  -4  -5  -7 21539.0 653.106   2
  -4   5  -7 19259.4 699.507   2
  -4   5  -7 20432.9 631.005   3
  -4   5  -8 1819.12 305.054   3
   4  -5   8 2125.37 336.150   4
  -4   5  -8 1871.15 372.562   2
  -4   5  -9 118.800 264.836   3
   4  -5   9 218.075 310.008   4
  -4   5  -9 339.787 321.796   2
   4  -5  10 5105.76 464.493   4
  -4   5 -10 5206.90 495.037   2
  -4   5 -10 4818.44 404.991   0
  -4   5 -10 5016.89 391.701   3
  -4   5 -11 2185.96 340.946   0
   4  -5  11 2717.16 447.440   4
  -4   5 -11 2125.84 445.418   2
   4  -5  12 14381.8 719.569   4
  -4   5 -12 14627.4 752.305   2
  -4   5 -12 14382.9 629.983   0
   4  -5  13 610.996 442.790   4
  -4   5 -13 760.123 446.422   2
   4  -5  14 609.250 480.032   4
  -4   5 -14 677.550 447.149   2
   4  -5  15 519.994 516.820   4
  -4  -6  15 148.562 486.724   4
  -4  -6  14 1571.81 539.864   4
  -4  -6  13 767.737 486.450   4
  -4   6  12 997.141 347.732   1
  -4  -6  12 1213.04 456.735   4
  -4   6  11 1334.44 347.393   1
  -4  -6  11 1363.49 427.676   4
  -4   6  10 2339.59 360.701   1
  -4  -6  10 2432.59 442.437   4
  -4   6   9 2675.47 363.508   1
  -4  -6   9 3131.80 457.090   4
  -4   6   8 1401.28 327.564   1
  -4  -6   8 1741.13 404.755   4
  -4   6   7 3085.69 355.840   1
  -4  -6   7 2558.43 400.001   4
  -4   6   6 2099.71 324.137   1
  -4  -6   6 2183.40 375.501   4
  -4  -6   5 6164.44 451.201   4
  -4   6   5 6041.55 425.800   1
  -4   6   4 9533.13 487.467   3
  -4  -6   4 9866.56 496.992   4
  -4   6   4 9265.87 485.889   1
  -4  -6   4 9669.33 311.370   0
  -4   6   3 2635.10 347.149   3
  -4  -6   3 3098.99 230.226   0
  -4  -6   3 2819.60 393.928   4
  -4   6   3 2652.83 340.868   1
  -4   6   2 8168.14 461.671   3
  -4  -6   2 8858.78 477.192   4
  -4   6   2 8252.58 463.682   1
  -4  -6   2 8449.64 338.857   0
  -4   6   1 1493.58 301.484   3
  -4   6   1 1533.02 317.187   1
  -4   6   0 502.951 273.580   3
  -4   6   0 436.589 283.033   1
  -4  -6   0 262.587 109.674   2
  -4  -6  -1 11080.3 296.605   2
  -4   6  -1 11113.8 498.628   1
  -4   6  -1 11418.0 510.303   2
  -4   6  -1 11930.2 518.879   3
  -4   6  -2 764.017 292.627   2
  -4   6  -2 1005.23 291.566   3
  -4   6  -2 814.825 286.185   1
  -4  -6  -2 789.072 168.704   2
  -4  -6  -3 3621.59 256.134   2
  -4   6  -3 4276.87 384.237   2
  -4   6  -3 3957.47 372.842   3
  -4  -6  -4 7784.18 354.521   2
  -4   6  -4 8371.76 476.962   2
  -4   6  -4 8390.47 463.338   3
   4  -6   5 2099.16 254.912   4
  -4   6  -5 1553.45 308.404   3
  -4  -6  -5 1922.70 268.244   2
  -4   6  -5 1769.55 341.267   2
   4  -6   6 44425.0 749.111   4
  -4  -6  -6 41190.3 821.856   2
  -4   6  -6 41861.1 962.031   2
  -4   6  -6 43841.4 922.442   3
   4  -6   7 4349.06 353.793   4
  -4   6  -7 3669.48 402.404   2
  -4   6  -7 4576.99 386.861   3
   4  -6   8 6621.74 411.617   4
  -4   6  -8 6426.73 507.003   2
  -4   6  -8 7245.74 467.673   3
  -4   6  -9 907.270 319.664   3
   4  -6   9 1150.72 343.019   4
  -4   6  -9 720.615 350.226   2
  -4   6 -10 1942.17 367.685   3
   4  -6  10 2235.57 389.367   4
  -4   6 -10 1702.92 397.064   2
   4  -6  11 5622.28 506.294   4
  -4   6 -11 5149.47 532.059   2
   4  -6  12 809.871 444.932   4
  -4   6 -12 1399.65 449.312   2
   4  -6  13 1367.71 483.974   4
  -4   6 -13 2290.22 505.068   2
   4  -6  14 1853.75 540.282   4
  -4   6 -14 1896.40 493.596   2
  -4  -7  15 554.678 513.858   4
  -4  -7  14 9745.48 753.019   4
  -4  -7  13 13510.8 783.368   4
  -4   7  12 926.146 357.420   1
  -4  -7  12 1561.55 488.742   4
  -4   7  11 2201.92 368.514   1
  -4  -7  11 2218.45 480.002   4
  -4  -7  10 7025.93 554.603   4
  -4   7  10 7663.26 497.058   1
  -4  -7   9 16520.7 712.143   4
  -4   7   9 16399.9 654.474   1
  -4  -7   8 24394.7 807.164   4
  -4   7   8 23377.2 743.137   1
  -4   7   7 396.112 318.701   1
  -4  -7   7 446.970 377.779   4
  -4   7   6 120.817 279.980   1
  -4  -7   6 175.074 345.529   4
  -4   7   5 356.715 288.576   1
  -4   7   5 284.563 285.208   3
  -4  -7   5 435.912 355.441   4
  -4   7   4 1315.15 339.298   3
  -4   7   4 1358.81 313.381   1
  -4  -7   4 1293.13 165.196   0
  -4  -7   4 1477.84 380.202   4
  -4   7   3 33239.9 834.602   3
  -4  -7   3 33946.8 582.518   0
  -4  -7   3 35450.0 838.096   4
  -4   7   3 32358.4 817.805   1
  -4  -7   2 15359.9 600.763   4
  -4   7   2 12690.3 556.119   1
  -4  -7   2 14464.8 428.138   0
  -4   7   2 13725.4 573.929   3
  -4   7   1 159.898 286.286   3
  -4   7   1 174.504 302.868   1
  -4  -7   1 122.647 331.737   4
  -4   7   0 3655.32 387.527   1
  -4   7   0 4021.69 387.617   3
  -4  -7  -1 57302.3 576.747   2
  -4   7  -1 58495.4 1081.44   1
  -4   7  -1 56932.8 1059.36   3
  -4  -7  -2 4652.26 233.376   2
  -4   7  -2 4754.12 399.659   2
  -4   7  -2 4540.43 403.827   3
  -4  -7  -3 3389.01 237.728   2
  -4   7  -3 3768.06 384.404   2
  -4   7  -3 4171.55 392.066   3
  -4   7  -4 1605.84 322.982   2
  -4   7  -4 1045.25 329.699   3
  -4  -7  -4 1686.19 231.051   2
  -4  -7  -5 19637.8 548.859   2
  -4   7  -5 19385.0 691.508   2
  -4   7  -5 19813.8 684.743   3
  -4   7  -6 4309.13 433.120   2
  -4   7  -6 4180.98 410.994   3
  -4   7  -7 189.089 310.682   3
  -4   7  -7 260.665 328.174   2
  -4   7  -8 1830.80 347.793   3
  -4   7  -8 1321.16 358.634   2
  -4   7  -9 2145.60 383.601   3
  -4   7  -9 1760.81 397.011   2
  -4   7 -10 2499.60 437.595   2
  -4   7 -10 2789.74 396.872   3
  -4   7 -11 9657.60 659.337   2
  -4   7 -12 522.320 438.618   2
  -4   7 -13 8550.30 683.091   2
  -4   7 -14 3932.09 592.250   2
  -4  -8  14 2334.35 571.048   4
  -4  -8  13 1638.03 523.823   4
  -4  -8  12 1758.03 528.056   4
  -4   8  11 2868.81 405.240   1
  -4  -8  11 3109.94 534.186   4
  -4   8  10 329.781 326.263   1
  -4  -8  10 133.866 435.720   4
  -4  -8   9 5859.60 558.735   4
  -4   8   9 4610.33 438.077   1
  -4  -8   8 6453.29 547.976   4
  -4   8   8 6194.76 469.068   1
  -4  -8   7 13477.5 658.775   4
  -4   8   7 12345.4 582.513   1
  -4  -8   6 4357.38 471.604   4
  -4   8   6 3566.55 396.092   1
  -4   8   5 746.241 319.707   3
  -4   8   5 985.196 320.444   1
  -4  -8   5 443.018 369.311   4
  -4   8   4 32054.6 859.831   3
  -4  -8   4 31416.2 835.652   4
  -4   8   4 30947.1 836.773   1
  -4   8   3 9580.88 535.451   3
  -4  -8   3 10378.3 559.048   4
  -4   8   3 9830.16 531.061   1
  -4  -8   3 9398.89 341.916   0
  -4  -8   2 56622.7 1066.46   4
  -4   8   2 53831.6 1076.75   1
  -4   8   2 53411.2 1069.06   3
  -4  -8   1 18095.8 659.681   4
  -4   8   1 16797.2 645.843   1
  -4   8   1 16066.7 637.829   3
  -4   8   0 3095.72 389.497   1
  -4   8   0 3539.74 400.808   3
  -4   8  -1 1478.98 348.864   3
  -4   8  -2 6003.34 461.620   3
  -4   8  -3 2100.13 351.321   2
  -4   8  -3 2405.00 381.525   3
  -4  -8  -4 9715.24 374.413   2
  -4   8  -4 9569.41 531.615   2
  -4   8  -4 10549.7 559.360   3
  -4   8  -5 141.983 294.215   2
  -4   8  -5 181.327 317.201   3
  -4  -8  -5 278.588 217.583   2
  -4   8  -6 695.628 326.550   3
  -4   8  -6 816.547 318.978   2
  -4   8  -7 891.531 334.463   3
  -4   8  -7 875.291 355.941   2
  -4   8  -8 89.1587 336.939   3
  -4   8  -8 169.091 319.485   2
  -4   8  -9 1369.28 404.659   3
  -4   8  -9 1377.14 389.754   2
  -4   8 -10 3262.45 471.643   2
  -4   8 -10 4202.29 467.134   3
  -4   8 -11 1996.79 416.333   3
  -4   8 -11 1717.16 434.364   2
  -4   8 -12-214.732 411.796   2
  -4   8 -13 5393.64 603.264   2
  -4  -9  13 7992.17 725.217   4
  -4  -9  12 7003.05 650.932   4
  -4   9  11 14861.6 674.350   1
  -4  -9  11 15741.6 793.709   4
  -4   9  10 2701.81 415.027   1
  -4  -9  10 2416.76 513.814   4
  -4  -9   9 28159.2 939.145   4
  -4   9   9 27501.1 853.236   1
  -4   9   8 114.116 317.155   1
  -4  -9   8 73.9806 416.031   4
  -4  -9   7 9771.51 607.949   4
  -4   9   7 9495.30 549.229   1
  -4   9   6 131.337 338.191   3
  -4   9   6 195.933 316.555   1
  -4  -9   6 150.258 391.449   4
  -4   9   5 13956.9 638.298   3
  -4  -9   5 14346.6 660.249   4
  -4   9   5 14640.1 648.795   1
  -4   9   4 11418.8 595.688   3
  -4   9   4 10351.8 567.369   1
  -4  -9   3 43321.4 997.761   4
  -4   9   3 40105.5 990.573   1
  -4   9   3 41074.6 989.627   3
  -4   9   2 264.764 323.492   3
  -4   9   2 250.953 308.794   1
  -4  -9   2 88.5690 375.615   4
  -4   9   1 1047.94 360.259   3
  -4   9   1 1019.02 360.678   1
  -4  -9   1 1058.48 385.004   4
  -4   9   0 3743.35 419.088   3
  -4   9  -1 28179.3 850.139   3
  -4   9  -2 1420.56 382.270   3
  -4   9  -3 106.079 305.389   2
  -4   9  -3 168.426 331.930   3
  -4   9  -4 90.8254 292.333   2
  -4   9  -4 218.571 344.483   3
  -4   9  -5 1009.29 334.801   2
  -4   9  -5 679.815 349.741   3
  -4   9  -6 955.206 343.579   2
  -4   9  -6 1211.87 382.008   3
  -4   9  -7 990.130 391.370   3
  -4   9  -7 656.885 353.795   2
  -4   9  -8 2619.76 437.130   3
  -4   9  -8 1922.47 404.245   2
  -4   9  -9 339.614 378.020   3
  -4   9  -9 395.998 361.863   2
  -4   9 -10 1391.71 423.704   3
  -4   9 -10 1657.92 433.921   2
  -4   9 -11 1244.25 446.366   3
  -4   9 -11 1189.26 417.279   2
  -4   9 -12 854.914 446.342   2
  -4   9 -13 6969.22 656.037   2
  -4 -10  12 398.554 510.010   4
  -4 -10  11 5032.38 613.278   4
  -4  10  10 91.7016 297.356   1
  -4 -10  10 451.666 488.128   4
  -4  10   9 1020.47 380.308   1
  -4 -10   9 1353.66 506.188   4
  -4 -10   8 24034.7 893.172   4
  -4  10   8 23508.0 824.353   1
  -4  10   7 3676.05 448.263   1
  -4 -10   7 3264.74 493.314   4
  -4  10   6 1568.66 385.290   3
  -4  10   6 1970.23 396.726   1
  -4 -10   6 1903.30 454.161   4
  -4  10   5 2112.87 417.165   3
  -4  10   5 1351.18 374.833   1
  -4 -10   5 2351.66 448.509   4
  -4  10   4 4698.13 464.279   3
  -4 -10   4 4758.62 481.710   4
  -4  10   4 4407.78 447.476   1
  -4  10   3 892.159 364.932   3
  -4  10   3 1003.69 371.050   1
  -4 -10   3 816.804 390.199   4
  -4  10   2 351.882 347.082   3
  -4 -10   2 130.238 384.159   4
  -4  10   1 431.234 348.388   3
  -4 -10   1 434.376 385.314   4
  -4  10   0-23.2778 333.199   3
  -4 -10   0 303.857 373.608   4
  -4  10  -1 3674.48 440.158   3
  -4  10  -2 470.327 359.647   3
  -4  10  -3 577.010 371.492   3
  -4  10  -4 165.358 314.976   2
  -4  10  -4 147.670 372.078   3
  -4  10  -5 3712.49 444.094   2
  -4  10  -5 4788.62 493.975   3
  -4  10  -6 200.853 345.211   2
  -4  10  -6 79.2091 368.640   3
  -4  10  -7 2229.77 412.504   2
  -4  10  -7 2300.37 451.932   3
  -4  10  -8 12875.4 686.786   2
  -4  10  -8 11760.0 690.772   3
  -4  10  -9 5514.44 541.209   2
  -4  10  -9 5976.99 571.689   3
  -4  10 -10 98.7470 405.728   3
  -4  10 -10 472.908 405.438   2
  -4  10 -11 88.2814 438.044   3
  -4  10 -11 212.950 399.951   2
  -4  10 -12 865.512 473.764   2
  -4 -11  11 179.529 505.671   4
  -4 -11  10 7985.32 695.636   4
  -4 -11   9 4184.68 583.196   4
  -4  11   9 2107.71 387.378   1
  -4 -11   8 28268.1 990.397   4
  -4  11   8 26023.3 889.392   1
  -4  11   7 2052.60 442.687   3
  -4 -11   7 2443.16 512.797   4
  -4  11   7 1943.20 422.802   1
  -4  11   6 645.766 370.472   3
  -4 -11   6 369.553 428.325   4
  -4  11   5 4035.41 484.940   3
  -4 -11   5 4859.42 530.893   4
  -4  11   4 1710.72 415.236   3
  -4 -11   4 1850.41 455.158   4
  -4  11   3 346.484 368.190   3
  -4 -11   3 294.838 417.100   4
  -4 -11   2 5135.71 521.653   4
  -4  11   2 4132.34 482.445   3
  -4 -11   1 5415.76 540.761   4
  -4  11   1 5462.18 507.601   3
  -4  11   0 605.606 376.191   3
  -4 -11   0 455.179 419.702   4
  -4  11  -1 7532.83 572.865   3
  -4  11  -2 1219.45 409.556   3
  -4  11  -3 415.840 389.521   3
  -4  11  -4 6334.42 557.306   3
  -4  11  -5 330.477 395.491   3
  -4  11  -6 2789.86 447.926   2
  -4  11  -6 3397.25 508.218   3
  -4  11  -7 2663.29 441.313   2
  -4  11  -7 2415.47 499.718   3
  -4  11  -8 1818.96 429.456   2
  -4  11  -8 2498.49 494.055   3
  -4  11  -9 4235.28 511.497   2
  -4  11  -9 4125.11 553.571   3
  -4  11 -10 1401.27 447.197   2
  -4  11 -10 1719.91 494.599   3
  -4  11 -11 767.872 462.813   2
  -4  11 -11 260.087 480.364   3
  -4 -12  10 509.531 511.538   4
  -4 -12   9 5439.20 632.819   4
  -4 -12   8 13225.4 779.767   4
  -4  12   7 9223.35 639.567   3
  -4 -12   7 8810.08 678.377   4
  -4  12   6 4064.24 501.393   3
  -4 -12   6 4299.63 559.414   4
  -4  12   5 16637.0 777.128   3
  -4 -12   5 16871.2 778.054   4
  -4  12   4 578.983 394.039   3
  -4 -12   4 466.793 436.028   4
  -4  12   3 2417.85 455.112   3
  -4 -12   3 3157.15 494.013   4
  -4  12   2 1231.86 425.470   3
  -4 -12   2 1666.09 472.446   4
  -4 -12   1 9972.09 637.635   4
  -4  12   1 9818.68 637.804   3
  -4  12   0 189.712 386.808   3
  -4 -12   0-144.495 433.325   4
  -4  12  -1 1815.67 457.753   3
  -4 -12  -1 1433.39 471.089   4
  -4  12  -2 999.351 433.806   3
  -4  12  -3 6744.15 604.786   3
  -4  12  -4 226.113 433.074   3
  -4  12  -5 1744.38 472.829   3
  -4  12  -6 340.020 438.844   3
  -4  12  -7 6699.62 569.378   2
  -4  12  -7 5948.95 624.426   3
  -4  12  -8 861.581 418.850   2
  -4  12  -8 700.955 496.303   3
  -4  12  -9 1834.78 463.884   2
  -4  12  -9 1653.78 505.743   3
  -4  12 -10 1978.36 506.527   2
  -4  12 -10 1289.91 532.594   3
  -4 -13   9 4149.25 620.002   4
  -4 -13   8 1303.40 527.464   4
  -4  13   7 697.954 427.895   3
  -4 -13   7 1318.67 519.439   4
  -4  13   6 432.892 429.802   3
  -4 -13   6 687.891 474.167   4
  -4  13   5-28.8404 419.085   3
  -4 -13   5 261.345 466.783   4
  -4  13   4 2116.06 470.956   3
  -4 -13   4 2396.33 511.718   4
  -4 -13   3 4422.59 558.522   4
  -4  13   3 4423.27 551.409   3
  -4  13   2 412.750 426.334   3
  -4 -13   2 565.131 454.700   4
  -4 -13   1 10973.3 688.032   4
  -4  13   1 10362.5 682.814   3
  -4  13   0 904.829 446.260   3
  -4 -13   0 877.549 464.524   4
  -4  13  -1 2430.50 478.273   3
  -4 -13  -1 2428.52 505.070   4
  -4  13  -2 3458.15 546.580   3
  -4 -13  -2 4129.34 557.651   4
  -4  13  -3 1056.47 481.431   3
  -4  13  -4 516.143 465.248   3
  -4  13  -5 6085.70 643.091   3
  -4  13  -6 1914.48 525.834   3
  -4  13  -7 634.652 497.910   3
  -4  14   7-206.175 448.417   3
  -4 -14   7 282.048 516.515   4
  -4  14   6 322.476 454.224   3
  -4 -14   6 595.839 487.403   4
  -4  14   5 548.001 443.268   3
  -4 -14   5 363.100 482.131   4
  -4 -14   4 5613.15 619.181   4
  -4  14   4 4887.90 608.149   3
  -4 -14   3 5751.14 617.022   4
  -4  14   3 6583.49 630.530   3
  -4  14   2 198.902 430.261   3
  -4 -14   2 216.673 480.081   4
  -4  14   1 261.342 448.539   3
  -4 -14   1 170.715 472.887   4
  -4  14   0 2424.99 529.590   3
  -4 -14   0 1704.20 515.147   4
  -4  14  -1 182.713 440.561   3
  -4 -14  -1 331.904 476.833   4
  -4  14  -2 364.426 481.898   3
  -4 -14  -2-85.7099 466.258   4
  -4  14  -3 463.837 475.212   3
  -4 -14  -3 618.644 502.762   4
  -4  14  -4 539.250 468.570   3
  -4  15   6 466.696 487.440   3
  -4  15   5 6554.11 671.544   3
  -4  15   4 418.509 471.453   3
  -4 -15   4 813.607 539.479   4
  -4  15   3 754.518 478.429   3
  -4 -15   3 513.211 499.319   4
  -4 -15   2 7894.91 673.449   4
  -4  15   2 8508.55 710.522   3
  -4  15   1 318.437 475.706   3
  -4 -15   1-116.266 484.775   4
  -4 -15   0 1017.52 532.874   4
  -4 -15  -1 2351.59 556.635   4
  -4 -15  -2 609.932 524.945   4
  -4 -15  -3 179.486 506.387   4
  -4 -15  -4 1577.34 560.206   4
  -5   0  17-198.634 528.224   4
  -5   0  16 1482.81 542.970   4
  -5   0  15 268.899 472.658   4
  -5   0  14 25050.5 893.981   4
  -5   0  13 24.9813 419.934   4
  -5   0  12-82.8140 366.274   4
  -5   0  11 160.933 346.749   4
  -5   0  10 53178.9 1016.95   4
  -5   0   9 80.1370 320.718   4
  -5   0   8 8821.53 472.337   4
  -5   0   7 339.843 258.765   4
  -5   0   6 3988.76 335.179   4
  -5   0   5 41.6428 254.622   4
  -5   0   4 81354.1 979.553   4
  -5   0   3 17.1687 274.203   1
  -5   0   3 35.9382 233.466   4
  -5   0   2 9862.71 460.176   1
  -5   0   2 9283.72 387.974   4
  -5   0   1 66.7490 239.155   1
  -5   0   0 845.738 256.298   2
  -5   0   0 905.332 258.407   1
  -5   0  -1 243.179 226.477   1
  -5   0  -1 353.485 258.209   0
  -5   0  -1 271.260 243.556   2
  -5   0  -2 21975.6 583.342   1
  -5   0  -2 22935.4 677.020   0
  -5   0  -2 22521.9 619.588   2
  -5   0  -3 162.765 211.402   1
  -5   0  -3 65.1982 264.895   0
  -5   0  -3 134.817 246.984   2
  -5   0  -4 15666.5 600.574   0
  -5   0  -4 16690.3 498.598   1
  -5   0  -4 15183.3 561.530   2
  -5   0  -5 44.0302 184.333   1
  -5   0  -5 71.4710 280.002   0
  -5   0  -5 109.406 261.711   2
  -5   0  -6 37647.3 920.202   0
  -5   0  -6 35947.9 871.987   2
  -5   0  -6 39022.2 691.831   1
  -5   0  -7 118.096 303.671   0
  -5   0  -7 55.1172 297.258   2
  -5   0  -8 2378.84 403.266   2
  -5   0  -8 2130.52 382.966   0
  -5   0  -9 219.341 297.458   0
  -5   0  -9-75.8435 330.246   2
  -5   0 -10 2371.09 402.428   0
  -5   0 -10 2098.23 410.517   2
  -5   0 -11 330.937 341.618   0
  -5   0 -11 46.7104 388.793   2
  -5   0 -12 3678.37 513.573   2
  -5   0 -12 3476.46 482.348   0
  -5   0 -13 215.590 383.668   0
  -5   0 -13-4.23832 421.144   2
  -5   0 -14 1302.94 448.581   0
  -5   0 -14 1394.70 518.384   2
  -5   0 -15 24.9909 408.325   0
  -5   1  17 95.9186 500.455   4
  -5   1  16 11575.3 724.266   1
  -5   1  16 12760.5 773.048   4
  -5  -1  16 13497.5 797.253   4
  -5   1  15 12111.3 710.771   1
  -5   1  15 12071.0 712.589   4
  -5  -1  15 12045.2 742.206   4
  -5   1  14 4289.14 504.344   1
  -5   1  14 3546.46 516.144   4
  -5  -1  14 4510.16 548.957   4
  -5   1  13 181.341 355.947   1
  -5   1  13 606.978 413.553   4
  -5  -1  13 843.522 428.572   4
  -5   1  12 573.675 373.749   4
  -5  -1  12 525.178 401.092   4
  -5   1  11 6436.60 486.285   4
  -5  -1  11 6495.52 511.569   4
  -5  -1  10 19632.1 688.483   4
  -5   1  10 19710.9 651.799   4
  -5   1   9 1171.20 308.794   4
  -5  -1   9 1111.06 352.604   4
  -5   1   8 9100.55 441.931   4
  -5  -1   8 10341.7 501.769   4
  -5   1   7 4432.44 343.740   4
  -5  -1   7 5154.33 406.961   4
  -5   1   6 484.023 277.847   1
  -5   1   6 485.951 246.363   4
  -5  -1   6 648.054 298.127   4
  -5   1   5 3570.69 384.398   1
  -5   1   5 3359.55 294.646   4
  -5  -1   5 3965.69 346.541   4
  -5   1   4 34789.4 821.105   1
  -5   1   4 37229.0 649.032   4
  -5  -1   4 37337.1 728.704   4
  -5   1   3 1479.28 325.122   1
  -5   1   3 2252.80 290.394   4
  -5  -1   3 2375.32 358.253   4
  -5   1   2 14647.0 543.334   1
  -5  -1   2 16577.5 512.733   4
  -5   1   2 15747.5 441.801   4
  -5  -1   1 565.405 250.687   1
  -5   1   1 320.931 229.554   4
  -5   1   1 440.413 254.686   1
  -5  -1   0 4835.11 342.051   1
  -5   1   0 5719.93 375.132   1
  -5  -1   0 5182.03 367.624   0
  -5  -1   0 5654.41 343.259   2
  -5   1   0 6368.12 383.737   2
  -5  -1  -1 48869.0 839.457   1
  -5   1  -1 50331.2 874.638   1
  -5  -1  -1 47848.7 896.337   0
  -5  -1  -1 47993.8 815.565   2
  -5   1  -1 49377.2 883.872   2
  -5  -1  -2 5847.21 400.409   0
  -5  -1  -2 6092.37 349.895   1
  -5   1  -2 5560.51 361.864   1
  -5  -1  -2 6410.51 370.060   2
  -5   1  -2 6684.05 403.099   2
  -5   1  -2 6567.43 424.738   0
  -5  -1  -3 8191.46 454.899   0
  -5  -1  -3 8101.74 359.668   1
  -5   1  -3 9248.92 418.766   1
  -5   1  -3 8538.12 464.845   0
  -5  -1  -3 7842.02 409.542   2
  -5   1  -3 8367.48 440.930   2
  -5  -1  -4 10210.8 504.440   0
  -5   1  -4 10525.5 509.358   0
  -5  -1  -4 10251.8 394.921   1
  -5  -1  -4 10101.8 471.909   2
  -5   1  -4 10119.5 424.983   1
  -5   1  -4 9143.84 471.823   2
  -5   1  -5 20345.1 684.635   0
  -5  -1  -5 21905.1 656.306   2
  -5  -1  -5 21644.9 520.570   1
  -5   1  -5 21190.1 686.006   2
  -5   1  -5 20711.3 551.822   1
  -5  -1  -5 20543.2 688.615   0
  -5   1  -6 3822.49 399.420   0
  -5  -1  -6 3774.88 373.587   2
  -5   1  -6 4011.97 408.887   2
  -5   1  -6 3900.76 291.238   1
  -5  -1  -6 3226.18 383.431   0
  -5   1  -7 6867.24 480.824   0
  -5  -1  -7 6661.50 465.264   2
  -5   1  -7 6799.93 483.254   2
  -5  -1  -7 5952.87 463.902   0
  -5   1  -8 1201.58 349.671   0
  -5  -1  -8 1233.22 356.050   2
  -5   1  -8 1061.56 346.694   2
  -5  -1  -8 831.500 319.446   0
  -5   1  -9 1889.17 376.940   0
  -5  -1  -9 2541.22 396.611   2
  -5   1  -9 2484.97 418.378   2
  -5  -1  -9 1706.38 370.103   0
  -5   1 -10 3732.90 437.617   0
  -5  -1 -10 4614.90 466.710   2
  -5   1 -10 3666.70 470.019   2
  -5  -1 -10 3893.36 453.029   0
  -5   1 -11 1081.51 356.779   0
  -5  -1 -11 1440.80 399.845   2
  -5   1 -11 1538.78 431.426   2
  -5  -1 -11 1173.27 396.131   0
  -5   1 -12 474.443 370.166   0
  -5  -1 -12 656.688 394.213   2
  -5   1 -12 268.527 387.486   2
  -5  -1 -12 304.507 357.278   0
  -5   1 -13 331.378 391.505   0
  -5  -1 -13 459.986 425.887   2
  -5   1 -13 265.967 435.260   2
  -5  -1 -13 137.876 385.402   0
  -5   1 -14 484.492 389.119   0
  -5  -1 -14 452.300 449.180   2
  -5   1 -14 822.815 487.963   2
  -5  -1 -14 984.856 444.600   0
  -5   1 -15 477.468 394.039   0
  -5  -2  16 599.458 529.798   4
  -5   2  15 334.059 471.211   4
  -5  -2  15 164.598 486.349   4
  -5   2  15 622.922 410.559   1
  -5   2  14 91.4959 382.758   4
  -5  -2  14 247.101 465.821   4
  -5   2  14 157.738 383.127   1
  -5   2  13 518.989 385.560   4
  -5  -2  13 449.885 442.130   4
  -5   2  13 307.982 361.649   1
  -5   2  12 165.964 360.274   4
  -5  -2  12 183.281 399.381   4
  -5   2  12 316.155 340.190   1
  -5   2  11 4639.13 465.902   1
  -5   2  11 4424.62 424.528   4
  -5   2  10 2504.73 398.123   1
  -5   2  10 3232.53 387.343   4
  -5  -2  10 3556.26 434.765   4
  -5   2   9 2453.31 353.176   4
  -5  -2   9 2522.12 411.819   4
  -5   2   9 1715.78 367.345   1
  -5   2   8 6184.27 478.943   1
  -5   2   8 6800.11 378.099   4
  -5  -2   8 7529.10 477.413   4
  -5   2   7 3539.32 382.746   1
  -5   2   7 4169.11 316.786   4
  -5  -2   7 4241.66 406.681   4
  -5   2   6 5029.29 420.922   1
  -5   2   6 5889.07 324.308   4
  -5  -2   6 5316.28 400.581   4
  -5   2   5 45364.5 960.420   1
  -5   2   5 47846.3 704.701   4
  -5  -2   5 46800.3 854.772   4
  -5   2   4 20377.7 467.184   4
  -5  -2   4 20785.3 609.687   4
  -5   2   4 19762.2 655.770   1
  -5   2   3 74072.4 1155.23   1
  -5   2   3 77020.8 818.659   4
  -5   2   2 19924.1 634.514   1
  -5   2   2 20444.7 452.733   4
  -5  -2   2 21380.9 595.745   4
  -5   2   1 22172.8 648.987   1
  -5   2   1 22052.3 474.129   4
  -5  -2   1 21161.9 593.748   0
  -5   2   0 2661.68 315.927   1
  -5  -2   0 2574.84 308.243   0
  -5  -2   0 2422.57 257.312   2
  -5   2   0 2539.44 340.985   2
  -5  -2  -1 4984.72 339.899   1
  -5  -2  -1 5510.41 394.195   0
  -5   2  -1 5105.47 373.320   1
  -5  -2  -1 4735.46 341.985   2
  -5  -2  -2 5533.08 392.753   0
  -5  -2  -2 5591.93 334.958   1
  -5   2  -2 5903.45 373.798   1
  -5  -2  -2 5754.38 352.714   2
  -5   2  -2 6468.16 414.697   2
  -5  -2  -3 35843.0 833.622   0
  -5  -2  -3 35471.7 678.109   1
  -5   2  -3 36735.2 763.056   1
  -5  -2  -3 35653.7 745.615   2
  -5   2  -3 35692.6 827.528   2
  -5   2  -3 34446.2 827.820   0
  -5  -2  -4 11617.0 400.348   1
  -5  -2  -4 11988.8 486.549   2
  -5   2  -4 12621.7 552.120   2
  -5   2  -4 11623.6 538.480   0
  -5   2  -4 12590.9 474.378   1
  -5  -2  -4 12509.3 553.004   0
  -5  -2  -5 7468.96 323.779   1
  -5   2  -5 8895.56 493.265   0
  -5  -2  -5 7128.29 420.542   2
  -5   2  -5 8007.97 474.975   2
  -5   2  -5 8302.93 409.480   1
  -5  -2  -5 7236.72 463.743   0
  -5   2  -6 1939.22 341.601   0
  -5   2  -6 2244.47 270.186   1
  -5  -2  -6 2018.99 316.603   2
  -5  -2  -6 2431.54 368.150   0
  -5   2  -6 2281.22 367.750   2
  -5   2  -7 30318.8 847.286   0
  -5  -2  -7 30453.0 824.600   2
  -5   2  -7 28680.9 842.569   2
  -5  -2  -7 28588.3 847.369   0
  -5   2  -8 1393.82 341.173   0
  -5  -2  -8 1098.99 344.442   2
  -5  -2  -8 1382.87 364.170   0
  -5   2  -8 1436.47 375.480   2
  -5  -2  -9 366.381 328.665   2
  -5   2  -9 524.674 351.247   2
  -5   2  -9 756.027 319.389   0
  -5  -2 -10 1904.13 404.349   2
  -5   2 -10 2237.42 420.453   2
  -5   2 -10 2441.20 387.967   0
  -5  -2 -11 1230.37 422.521   2
  -5   2 -11 1363.83 415.380   2
  -5   2 -11 1320.60 374.288   0
  -5  -2 -12 225.624 381.577   2
  -5  -2 -12 336.916 385.326   0
  -5   2 -12 392.218 403.314   2
  -5   2 -12 385.383 364.675   0
  -5  -2 -13 368.383 403.446   2
  -5  -2 -13 512.438 390.594   0
  -5   2 -13 431.221 404.482   2
  -5   2 -13 671.571 379.208   0
  -5  -2 -14 80.3798 430.849   2
  -5  -2 -14 327.543 406.047   0
  -5   2 -14 6.46472 392.964   0
  -5  -3  16 154.321 520.524   4
  -5  -3  15 4143.76 610.701   4
  -5   3  15 3209.20 494.091   1
  -5   3  14 3906.63 465.073   1
  -5  -3  14 4680.62 583.876   4
  -5  -3  13 983.052 458.787   4
  -5   3  13 680.395 372.839   1
  -5  -3  12 1643.84 462.198   4
  -5   3  12 1598.33 391.628   1
  -5   3  11 6729.36 438.171   4
  -5   3  11 6539.97 512.510   1
  -5  -3  11 7105.56 548.886   4
  -5   3  10 629.072 305.208   4
  -5  -3  10 956.725 387.855   4
  -5   3  10 635.435 333.714   1
  -5   3   9 33154.1 904.313   1
  -5   3   9 32111.9 699.983   4
  -5  -3   9 33716.2 872.882   4
  -5   3   8 6594.33 484.696   1
  -5   3   8 6309.82 354.334   4
  -5  -3   8 6279.60 479.036   4
  -5   3   7 2149.36 271.673   4
  -5  -3   7 2364.07 378.607   4
  -5   3   7 1532.69 350.116   1
  -5   3   6 27418.6 790.124   1
  -5   3   6 28237.4 542.290   4
  -5  -3   6 27259.5 726.823   4
  -5   3   5 2351.08 234.585   4
  -5  -3   5 1808.26 349.076   4
  -5   3   5 1802.81 320.784   1
  -5   3   4 619.681 193.937   4
  -5  -3   4 499.849 303.742   4
  -5   3   4 444.229 285.301   1
  -5   3   3 8815.80 481.403   1
  -5   3   3 8936.16 303.610   4
  -5  -3   3 9341.47 474.112   4
  -5   3   2 3512.79 353.649   1
  -5   3   2 3338.98 225.996   4
  -5  -3   2 3435.93 368.149   4
  -5  -3   2 3260.04 293.306   0
  -5   3   1 7829.12 436.884   1
  -5   3   1 8223.66 292.197   4
  -5  -3   1 7644.97 390.101   0
  -5  -3   0 5338.16 360.178   0
  -5   3   0 4908.06 379.778   1
  -5  -3   0 4526.58 280.579   2
  -5   3   0 4622.75 379.646   2
  -5  -3  -1 7683.90 417.589   0
  -5   3  -1 7262.15 417.826   1
  -5  -3  -1 7998.22 358.499   2
  -5   3  -1 7823.39 439.099   2
  -5   3  -2 299.166 286.192   2
  -5  -3  -2 653.352 274.402   0
  -5   3  -2 457.871 259.905   1
  -5   3  -2 337.967 256.365   3
  -5  -3  -2 511.502 221.153   1
  -5  -3  -2 315.381 205.608   2
  -5   3  -3 6296.76 399.425   3
  -5  -3  -3 6527.50 335.942   1
  -5  -3  -3 6172.59 361.270   2
  -5   3  -3 6427.21 394.046   1
  -5   3  -3 6487.98 433.037   2
  -5  -3  -3 5685.68 408.500   0
  -5   3  -4 10225.5 472.975   3
  -5  -3  -4 10368.2 372.450   1
  -5  -3  -4 9852.42 443.385   2
  -5   3  -4 9992.00 521.116   2
  -5   3  -4 10026.1 460.754   1
  -5  -3  -4 10048.7 505.356   0
  -5   3  -5 18375.1 588.763   3
  -5  -3  -5 18638.6 592.086   2
  -5   3  -5 18033.0 659.431   2
  -5   3  -5 18472.0 582.746   1
  -5   3  -5 16944.0 626.976   0
  -5  -3  -5 17499.9 651.555   0
  -5   3  -6 5023.14 361.468   3
  -5  -3  -6 5012.09 387.794   2
  -5   3  -6 5156.91 443.070   2
  -5   3  -6 4727.32 416.931   0
  -5   3  -7 15840.9 554.575   3
  -5  -3  -7 13696.4 585.184   2
  -5   3  -7 15607.4 677.162   2
  -5   3  -7 15027.9 635.319   0
  -5   3  -8 129.630 294.054   0
  -5   3  -8 168.605 248.028   3
  -5  -3  -8-62.8779 288.989   2
  -5   3  -8 156.668 350.836   2
  -5  -3  -9 287.612 338.772   2
  -5   3  -9 663.979 362.241   2
  -5   3  -9 268.837 309.479   0
  -5   3 -10 2078.45 380.245   0
  -5  -3 -10 2275.27 417.018   2
  -5   3 -10 2433.84 461.341   2
  -5   3 -11 1850.12 383.108   0
  -5  -3 -11 2336.92 423.005   2
  -5   3 -11 2340.21 467.109   2
  -5   3 -12 530.612 375.016   0
  -5  -3 -12 264.598 396.687   2
  -5   3 -12 441.819 418.558   2
  -5   3 -13 597.947 380.565   0
  -5  -3 -13 866.317 457.891   2
  -5   3 -13 845.554 468.715   2
  -5   3 -14 177.758 390.551   0
  -5  -3 -14-198.674 450.559   2
  -5  -4  15 1360.90 534.756   4
  -5  -4  14 4567.49 605.414   4
  -5   4  14 2306.79 392.178   1
  -5  -4  13 146.210 444.154   4
  -5   4  13 127.350 350.235   1
  -5  -4  12 1052.22 472.934   4
  -5   4  12 389.707 352.596   1
  -5  -4  11 1074.83 434.498   4
  -5   4  11 424.417 339.113   1
  -5  -4  10 296.209 378.811   4
  -5   4  10 398.322 327.403   1
  -5  -4   9 786.232 379.858   4
  -5   4   9 671.315 341.494   1
  -5   4   8 2811.28 388.419   1
  -5  -4   8 2779.51 417.528   4
  -5  -4   7 1338.40 373.387   4
  -5   4   7 1083.47 328.912   1
  -5   4   6 6173.23 451.001   1
  -5  -4   6 6968.93 473.437   4
  -5   4   5 42044.7 946.446   1
  -5  -4   5 42616.6 893.992   4
  -5   4   4 5008.26 426.140   1
  -5  -4   4 5828.76 433.075   4
  -5   4   3 16262.1 618.122   1
  -5  -4   3 16707.9 605.329   4
  -5  -4   2 2991.24 382.905   4
  -5   4   2 2839.49 347.470   1
  -5  -4   2 2730.88 275.681   0
  -5   4   1 265.037 261.298   1
  -5   4   1 243.499 132.259   4
  -5  -4   1 112.997 217.542   0
  -5   4   0 4550.38 376.653   3
  -5  -4   0 3976.92 328.304   0
  -5   4   0 4066.57 210.029   4
  -5   4   0 3704.68 377.978   1
  -5  -4   0 4141.68 260.342   2
  -5   4  -1 26770.7 735.005   3
  -5   4  -1 27196.2 731.449   1
  -5  -4  -1 26194.3 553.869   2
  -5   4  -1 25876.6 734.998   2
  -5  -4  -1 26604.9 694.652   0
  -5   4  -2 671.849 289.489   2
  -5   4  -2 644.949 296.374   3
  -5   4  -2 580.469 268.359   1
  -5  -4  -2 856.986 271.203   0
  -5  -4  -2 803.043 216.563   2
  -5   4  -3 3146.85 362.175   3
  -5  -4  -3 3067.06 262.035   1
  -5  -4  -3 2876.71 296.831   2
  -5   4  -3 4122.57 398.606   2
  -5   4  -3 3785.08 366.286   1
  -5  -4  -3 2819.58 354.163   0
  -5   4  -4 2457.81 337.200   3
  -5  -4  -4 2388.74 233.648   1
  -5  -4  -4 2099.27 286.493   2
  -5   4  -4 2580.60 327.941   1
  -5   4  -4 2021.09 348.822   2
  -5   4  -5 3078.11 350.476   3
  -5  -4  -5 3004.13 322.841   2
  -5   4  -5 2983.81 386.019   2
  -5   4  -5 2817.98 344.514   1
  -5   4  -6 312.671 282.506   3
  -5  -4  -6 362.166 273.007   2
  -5   4  -6 229.035 314.466   2
  -5   4  -7 419.639 265.048   3
  -5  -4  -7 245.857 284.181   2
  -5   4  -7 240.244 340.053   2
  -5   4  -8 218.122 257.340   3
  -5  -4  -8-45.9847 303.654   2
  -5   4  -8 410.814 298.444   0
  -5   4  -8 89.8220 334.570   2
  -5  -4  -9 1480.69 354.423   2
  -5   4  -9 1329.90 408.795   2
  -5   4  -9 1194.86 341.176   0
  -5  -4 -10 19297.1 768.975   2
  -5   4 -10 18606.6 816.198   2
  -5   4 -10 20541.8 771.611   0
   5  -4  11 286.329 442.083   4
  -5   4 -11 492.490 346.299   0
  -5  -4 -11 109.973 369.256   2
  -5   4 -11 360.656 392.839   2
   5  -4  12 15460.6 776.991   4
  -5  -4 -12 16102.7 794.628   2
  -5   4 -12 15776.2 824.847   2
  -5   4 -12 14985.1 712.358   0
   5  -4  13 3996.90 581.641   4
  -5   4 -13 3439.60 485.914   0
  -5  -4 -13 4604.18 580.902   2
  -5   4 -13 3561.33 541.710   2
   5  -4  14 264.974 503.530   4
  -5  -5  15 3232.70 604.175   4
  -5  -5  14 6520.08 673.951   4
  -5   5  14 6387.61 552.453   1
  -5   5  13 1154.29 383.425   1
  -5  -5  13 1691.46 500.722   4
  -5   5  12 2243.39 410.693   1
  -5  -5  12 2033.03 493.983   4
  -5   5  11 1154.68 373.597   1
  -5  -5  11 1166.62 463.767   4
  -5  -5  10 15612.0 706.081   4
  -5   5  10 14785.1 669.156   1
  -5   5   9 314.584 328.133   1
  -5  -5   9 525.180 398.014   4
  -5  -5   8 3297.91 436.223   4
  -5   5   8 3320.29 407.634   1
  -5  -5   7 18760.8 701.547   4
  -5   5   7 17711.1 681.571   1
  -5  -5   6 9327.88 538.523   4
  -5   5   6 9246.07 531.937   1
  -5  -5   5 5164.81 446.112   4
  -5   5   5 5245.74 434.610   1
  -5   5   4 1131.40 331.209   1
  -5  -5   4 1282.86 377.438   4
  -5  -5   3 8031.44 489.119   4
  -5   5   3 8107.57 473.167   1
  -5  -5   3 7301.24 350.771   0
  -5  -5   2 15956.2 500.331   0
  -5  -5   2 16922.4 615.051   4
  -5   5   2 17097.8 644.861   1
  -5   5   1 81569.4 1283.12   3
  -5  -5   1 79940.6 1093.75   0
  -5   5   1 80872.5 1277.49   1
  -5  -5   0 1290.47 268.001   0
  -5   5   0 894.643 323.913   3
  -5   5   0 1251.13 325.689   1
  -5  -5   0 1235.99 185.442   2
  -5   5  -1 1574.90 332.005   2
  -5   5  -1 1931.07 340.925   3
  -5   5  -1 2021.04 341.613   1
  -5  -5  -1 1536.14 206.790   2
  -5  -5  -1 1519.50 272.717   0
  -5   5  -2 13431.0 565.149   3
  -5  -5  -2 12576.5 411.031   2
  -5   5  -2 12793.0 552.958   1
  -5   5  -2 11710.7 562.248   2
  -5  -5  -2 11390.4 505.932   0
  -5   5  -3 325.535 308.558   2
  -5   5  -3 214.629 286.184   3
  -5   5  -3 350.127 295.019   1
  -5  -5  -3 178.871 216.191   2
  -5   5  -4 512.805 292.572   3
  -5   5  -4 758.135 296.263   1
  -5  -5  -4 325.598 230.597   2
  -5   5  -4 849.312 318.328   2
  -5  -5  -5 26753.5 681.473   2
  -5   5  -5 26471.8 818.601   2
  -5   5  -5 26044.8 748.585   3
  -5   5  -6 1123.00 308.629   3
  -5  -5  -6 980.720 290.835   2
  -5   5  -6 921.697 341.350   2
  -5  -5  -7 3642.86 365.114   2
  -5   5  -7 3610.33 445.762   2
  -5   5  -7 4128.82 382.805   3
  -5  -5  -8 3537.46 393.356   2
  -5   5  -8 4566.58 482.675   2
  -5   5  -8 4177.01 386.668   3
  -5  -5  -9 10961.0 586.618   2
  -5   5  -9 11684.4 683.095   2
  -5  -5 -10 1531.50 391.962   2
  -5   5 -10 1634.02 443.702   2
  -5  -5 -11 2769.27 467.854   2
  -5   5 -11 2875.88 510.483   2
  -5  -5 -12 8298.87 639.742   2
  -5   5 -12 8333.34 674.625   2
  -5  -5 -13 548.366 459.571   2
  -5   5 -13 976.559 512.631   2
  -5  -6  14 596.867 507.085   4
  -5   6  13 125.430 327.278   1
  -5  -6  13 769.416 520.989   4
  -5  -6  12 11584.1 713.000   4
  -5   6  12 10317.9 613.458   1
  -5   6  11 338.459 354.745   1
  -5  -6  11 300.382 434.345   4
  -5   6  10 1074.44 364.840   1
  -5  -6  10 1287.83 446.025   4
  -5   6   9 218.232 327.549   1
  -5  -6   9 723.052 428.691   4
  -5   6   8 171.093 321.974   1
  -5  -6   8 508.391 403.042   4
  -5   6   7 1023.41 367.504   1
  -5  -6   7 1316.78 403.677   4
  -5   6   6 20.1262 329.024   1
  -5  -6   6-17.4696 367.405   4
  -5   6   5 632.778 310.433   1
  -5  -6   5 849.419 379.701   4
  -5  -6   4 3822.14 431.981   4
  -5   6   4 2667.68 386.332   1
  -5  -6   3 11532.7 573.828   4
  -5  -6   3 10268.3 401.487   0
  -5   6   3 10457.5 547.286   1
  -5   6   2 4698.72 439.850   3
  -5  -6   2 4385.61 321.410   0
  -5  -6   2 5153.97 457.867   4
  -5   6   2 4095.08 411.263   1
  -5  -6   1 14192.1 504.342   0
  -5   6   1 15005.7 639.492   3
  -5  -6   1 16101.0 639.421   4
  -5   6   1 14625.7 610.701   1
  -5   6   0 12421.1 584.448   3
  -5   6   0 12874.3 584.513   1
  -5  -6   0 11211.3 481.104   0
  -5   6  -1 1994.75 343.624   1
  -5   6  -1 2005.43 369.554   3
  -5  -6  -1 1996.26 211.194   2
  -5  -6  -1 1783.01 306.242   0
  -5   6  -2 13253.4 590.728   3
  -5  -6  -2 13562.0 406.699   2
  -5   6  -2 13235.4 599.259   2
  -5   6  -2 15116.2 623.854   1
  -5   6  -3 678.034 326.293   2
  -5   6  -3 734.473 318.789   3
  -5   6  -3 613.265 305.452   1
  -5  -6  -3 416.828 210.916   2
  -5  -6  -4 3360.19 296.196   2
  -5   6  -4 3152.29 410.416   2
  -5   6  -4 3224.47 386.313   3
  -5  -6  -5 16682.1 545.790   2
  -5   6  -5 16969.3 705.105   2
  -5   6  -5 16786.5 653.207   3
  -5  -6  -6 3787.35 354.555   2
  -5   6  -6 3305.27 421.635   2
  -5   6  -6 3001.20 374.172   3
  -5   6  -7 247.244 316.352   3
  -5  -6  -7 321.438 275.150   2
  -5   6  -7 215.244 354.376   2
  -5   6  -8 1761.03 353.877   3
  -5  -6  -8 1589.82 347.849   2
  -5   6  -8 1595.74 408.219   2
  -5   6  -9 351.231 324.757   3
  -5  -6  -9 345.037 335.441   2
  -5   6  -9 378.169 392.795   2
  -5  -6 -10 7790.64 567.557   2
  -5   6 -10 9153.59 646.707   2
  -5  -6 -11 10849.7 650.881   2
  -5   6 -11 11775.6 729.518   2
  -5  -6 -12 2634.40 503.737   2
  -5   6 -12 2176.35 503.472   2
  -5  -6 -13 329.047 440.388   2
  -5  -7  14 102.814 524.442   4
  -5  -7  13 30937.7 1099.29   4
  -5   7  13 27238.5 939.918   1
  -5   7  12 895.341 357.959   1
  -5  -7  12 1134.64 506.007   4
  -5  -7  11 5888.24 600.079   4
  -5   7  11 5580.66 516.191   1
  -5   7  10 1452.78 389.688   1
  -5  -7  10 1866.77 466.407   4
  -5   7   9 748.641 365.762   1
  -5  -7   9 1215.06 452.357   4
  -5   7   8 368.329 344.465   1
  -5  -7   8 479.774 426.554   4
  -5   7   7 999.155 360.172   1
  -5  -7   7 597.230 401.573   4
  -5   7   6 2822.55 414.139   1
  -5  -7   6 2767.55 449.826   4
  -5   7   5 739.052 330.493   1
  -5  -7   5 907.234 385.310   4
  -5   7   4 2110.97 390.528   1
  -5  -7   4 2295.84 419.604   4
  -5   7   3 3264.13 419.201   3
  -5  -7   3 3531.42 281.602   0
  -5  -7   3 3288.42 429.948   4
  -5   7   3 4063.10 437.637   1
  -5   7   2 5319.17 473.602   3
  -5  -7   2 4544.23 318.827   0
  -5  -7   2 5134.60 488.056   4
  -5   7   2 5235.69 445.226   1
  -5  -7   1 176.934 215.212   0
  -5   7   1 70.1566 331.412   3
  -5   7   1 120.605 315.056   1
  -5  -7   1 336.905 364.224   4
  -5   7   0 24230.4 784.268   3
  -5   7   0 25256.5 792.907   1
  -5  -7   0 24730.0 670.645   0
  -5   7  -1 2019.39 372.359   3
  -5   7  -1 2030.78 360.960   1
  -5   7  -2 3426.30 407.281   2
  -5   7  -2 3369.42 402.316   1
  -5   7  -2 4107.83 425.320   3
  -5   7  -3 765.365 329.574   2
  -5   7  -3 482.605 327.354   3
  -5   7  -4 456.825 336.140   2
  -5   7  -4 158.876 312.180   3
  -5   7  -5 469.940 337.600   2
  -5   7  -5 205.317 334.200   3
  -5  -7  -5 256.470 238.033   2
  -5   7  -6 2160.71 380.876   3
  -5  -7  -6 2433.86 319.102   2
  -5   7  -6 2117.27 404.219   2
  -5  -7  -7 14286.1 577.384   2
  -5   7  -7 15437.2 736.308   2
  -5   7  -7 14427.5 651.677   3
  -5   7  -8 330.291 331.576   3
  -5  -7  -8 255.513 282.476   2
  -5   7  -8 407.511 405.182   2
  -5  -7  -9 1900.00 392.747   2
  -5   7  -9 2177.93 445.321   2
  -5   7  -9 2875.29 409.202   3
  -5  -7 -10 1302.26 349.874   2
  -5   7 -10 1955.64 449.778   2
  -5   7 -11 5118.80 594.814   2
  -5  -7 -11 2008.85 411.558   2
  -5  -7 -12 6652.92 593.203   2
  -5   7 -12 6285.00 624.124   2
  -5  -7 -13-37.0513 444.961   2
  -5  -8  13 3505.49 605.948   4
  -5  -8  12 8283.08 686.127   4
  -5   8  12 5768.18 551.475   1
  -5  -8  11 6153.15 645.937   4
  -5   8  11 5023.44 524.428   1
  -5   8  10 741.122 396.347   1
  -5  -8  10 805.914 483.472   4
  -5   8   9 141.203 363.409   1
  -5  -8   9 126.254 443.725   4
  -5  -8   8 20160.9 808.323   4
  -5   8   8 19601.9 787.375   1
  -5   8   7 907.580 380.094   1
  -5  -8   7 897.649 422.411   4
  -5  -8   6 3789.87 497.882   4
  -5   8   6 3686.26 452.553   1
  -5   8   5 150.165 328.149   1
  -5  -8   5 26.1338 377.870   4
  -5   8   4 31897.7 933.843   3
  -5  -8   4 31864.9 902.389   4
  -5   8   4 30957.1 910.045   1
  -5   8   3 3771.42 440.115   3
  -5  -8   3 4263.57 474.144   4
  -5   8   3 3234.15 425.900   1
  -5  -8   2 990.428 234.511   0
  -5   8   2 693.726 355.511   3
  -5   8   2 1217.42 365.457   1
  -5  -8   2 1013.18 415.137   4
  -5   8   1-121.064 328.587   3
  -5   8   1-50.9096 322.213   1
  -5  -8   1-102.169 366.120   4
  -5  -8   1 86.6572 218.059   0
  -5   8   0 945.298 358.458   3
  -5   8   0 862.567 336.985   1
  -5   8  -1 570.734 338.816   3
  -5   8  -1 949.744 345.728   1
  -5   8  -2 2306.02 423.782   3
  -5   8  -3 208.645 323.535   2
  -5   8  -3 15.8440 341.211   3
  -5   8  -4 7403.21 533.825   2
  -5   8  -4 7002.17 518.225   3
  -5   8  -5 215.783 332.089   2
  -5   8  -5 316.510 336.251   3
  -5   8  -6 1733.12 406.280   2
  -5   8  -6 1400.26 387.823   3
  -5   8  -7 147.887 349.992   3
  -5   8  -7 81.6735 358.828   2
  -5   8  -8 8601.54 623.897   2
  -5   8  -8 9414.62 597.502   3
  -5   8  -9 391.336 349.512   3
  -5   8  -9 1272.83 441.422   2
  -5   8 -10 1441.80 464.989   2
  -5   8 -11 286.636 427.474   2
  -5  -9  12 1832.43 554.786   4
  -5   9  11 673.333 361.629   1
  -5  -9  11 1028.72 511.473   4
  -5  -9  10 6755.32 641.293   4
  -5   9  10 5908.63 556.033   1
  -5  -9   9 5621.18 601.021   4
  -5   9   9 4763.79 514.920   1
  -5   9   8 2306.78 444.115   1
  -5  -9   8 1801.28 488.964   4
  -5   9   7 1861.02 417.541   1
  -5  -9   7 2350.87 488.909   4
  -5  -9   6 4223.07 519.729   4
  -5   9   6 3874.44 465.094   1
  -5   9   5 1121.49 393.006   3
  -5   9   5 553.895 370.663   1
  -5  -9   5 971.758 430.347   4
  -5   9   4 112.881 351.814   3
  -5   9   4-65.3183 338.139   1
  -5  -9   4 469.511 422.438   4
  -5   9   3 863.333 391.488   3
  -5   9   3 455.706 369.399   1
  -5  -9   3 1199.89 422.909   4
  -5   9   2 500.982 363.656   3
  -5   9   2 133.916 361.050   1
  -5  -9   2 610.129 404.548   4
  -5   9   1-17.1056 349.739   3
  -5   9   1 227.160 350.422   1
  -5  -9   1 30.6175 386.353   4
  -5  -9   1 224.632 219.399   0
  -5   9   0 531.081 367.796   3
  -5   9   0-35.9068 332.590   1
  -5  -9   0 485.217 398.704   4
  -5   9  -1 1741.59 405.907   3
  -5   9  -2 2039.81 408.397   3
  -5   9  -3 613.782 362.845   3
  -5   9  -4 1043.85 376.346   2
  -5   9  -4 1207.03 400.299   3
  -5   9  -5 5668.77 513.828   2
  -5   9  -5 5247.95 512.348   3
  -5   9  -6 1007.55 410.432   2
  -5   9  -6 1221.81 395.683   3
  -5   9  -7 842.517 400.375   2
  -5   9  -7 585.147 406.772   3
  -5   9  -8 1611.45 443.752   2
  -5   9  -8 2333.98 473.294   3
  -5   9  -9 199.998 384.886   3
  -5   9  -9 119.572 414.187   2
  -5   9 -10 106.326 415.949   3
  -5   9 -10 175.964 415.956   2
  -5   9 -11 4168.84 593.072   2
  -5  10  11 1913.81 483.564   1
  -5 -10  11 2000.42 566.388   4
  -5  10  10 1554.68 445.852   1
  -5 -10  10 2397.33 574.033   4
  -5  10   9 2297.61 456.968   1
  -5 -10   9 2453.12 567.692   4
  -5  10   8 2351.18 456.548   1
  -5 -10   8 2468.56 551.561   4
  -5  10   7 195.595 385.586   1
  -5 -10   7 173.367 457.549   4
  -5  10   6 2448.70 454.070   1
  -5 -10   6 3211.97 547.680   4
  -5  10   5 210.206 387.550   3
  -5  10   5 354.793 368.709   1
  -5 -10   5 844.671 462.825   4
  -5  10   4 552.038 401.162   3
  -5  10   4 619.047 398.216   1
  -5 -10   4 846.595 457.976   4
  -5  10   3 189.311 362.819   3
  -5  10   3 203.369 348.882   1
  -5 -10   3 93.4476 435.754   4
  -5  10   2 365.976 376.741   3
  -5  10   2 247.829 387.414   1
  -5 -10   2 275.619 429.855   4
  -5  10   1 1093.91 406.364   3
  -5 -10   1 1701.40 465.334   4
  -5  10   0 425.683 379.396   3
  -5 -10   0 1003.63 450.489   4
  -5  10  -1 107.123 379.479   3
  -5  10  -2 8142.25 592.620   3
  -5  10  -3 7447.50 593.730   3
  -5  10  -4 30379.3 1004.38   3
  -5  10  -5 4156.18 512.428   2
  -5  10  -5 3635.88 513.048   3
  -5  10  -6 508.250 383.927   2
  -5  10  -6 560.184 429.856   3
  -5  10  -7 6726.10 609.046   2
  -5  10  -7 6750.77 597.512   3
  -5  10  -8 2922.03 513.344   2
  -5  10  -8 2965.24 514.448   3
  -5  10  -9 9124.97 679.124   2
  -5  10  -9 10037.5 700.915   3
  -5  10 -10 5322.68 607.989   2
  -5  10 -10 5587.64 607.613   3
  -5 -11  10 7373.44 733.542   4
  -5  11  10 8565.23 664.960   1
  -5  11   9 1487.69 484.214   1
  -5 -11   9 1803.10 553.904   4
  -5  11   8-40.1704 404.034   1
  -5 -11   8 365.318 483.954   4
  -5  11   7 2987.74 512.470   1
  -5 -11   7 3597.87 580.974   4
  -5 -11   6 8723.96 691.096   4
  -5  11   6 7995.06 623.845   1
  -5  11   5-44.2849 392.466   3
  -5  11   5 117.655 399.482   1
  -5 -11   5 301.756 473.498   4
  -5  11   4 4892.80 552.637   3
  -5 -11   4 5042.21 562.459   4
  -5  11   4 4849.12 546.105   1
  -5  11   3 603.909 411.939   3
  -5 -11   3 345.116 446.512   4
  -5  11   2 6859.94 588.824   3
  -5 -11   2 7831.74 616.883   4
  -5  11   1 217.401 399.997   3
  -5 -11   1 452.889 459.331   4
  -5  11   0 1848.79 465.032   3
  -5 -11   0 1568.41 478.728   4
  -5  11  -1-117.113 407.791   3
  -5 -11  -1 293.496 431.355   4
  -5  11  -2 4035.64 526.806   3
  -5  11  -3 422.715 415.830   3
  -5  11  -4 2301.70 500.834   3
  -5  11  -5 3094.31 531.612   3
  -5  11  -6 575.887 419.518   2
  -5  11  -6 584.288 444.476   3
  -5  11  -7 415.453 406.188   2
  -5  11  -7 285.548 451.697   3
  -5  11  -8 736.380 429.057   2
  -5  11  -8 622.214 466.399   3
  -5  11  -9 3125.55 552.165   2
  -5  11  -9 2033.12 519.608   3
  -5 -12   8 6907.03 676.475   4
  -5 -12   7 585.466 520.797   4
  -5  12   6 1219.45 476.920   3
  -5 -12   6 1597.08 557.481   4
  -5  12   5 78.7574 430.843   3
  -5 -12   5 343.101 486.770   4
  -5  12   4 3291.41 534.323   3
  -5 -12   4 3198.88 544.630   4
  -5  12   3-50.9360 422.178   3
  -5 -12   3 115.083 480.182   4
  -5  12   2 1690.90 471.696   3
  -5 -12   2 1479.80 504.918   4
  -5 -12   1 4840.11 585.717   4
  -5  12   1 4942.60 578.979   3
  -5  12   0 724.348 455.940   3
  -5 -12   0 571.350 473.161   4
  -5 -12  -1 4953.73 599.909   4
  -5  12  -1 4148.50 563.889   3
  -5 -12  -2 7233.47 646.236   4
  -5  12  -2 5961.29 603.839   3
  -5  12  -3 353.329 446.353   3
  -5  12  -4 17734.8 876.704   3
  -5  12  -5 881.658 482.913   3
  -5  12  -6 6952.86 669.750   3
  -5  12  -7 2781.90 566.176   3
  -5  12  -8 9601.93 720.898   2
  -5  13   6 101.518 453.133   3
  -5 -13   6 85.1122 494.954   4
  -5  13   5 738.494 476.919   3
  -5 -13   5 196.723 507.294   4
  -5  13   4 2007.47 520.581   3
  -5 -13   4 2547.15 561.133   4
  -5  13   3 2493.07 530.577   3
  -5 -13   3 2894.94 544.630   4
  -5  13   2 745.539 469.758   3
  -5 -13   2 522.957 495.571   4
  -5  13   1 428.399 463.790   3
  -5 -13   1 709.375 504.815   4
  -5  13   0 3293.89 569.371   3
  -5 -13   0 3879.72 577.731   4
  -5  13  -1 869.766 478.968   3
  -5 -13  -1 790.930 498.183   4
  -5  13  -2 4271.12 613.107   3
  -5 -13  -2 4190.23 590.644   4
  -5  13  -3 5817.54 652.261   3
  -5  13  -4 1066.15 510.578   3
  -5 -14   3 2115.80 564.467   4
  -5 -14   2-93.8532 491.264   4
  -5 -14   1 107.734 520.467   4
  -5 -14   0 201.869 514.299   4
  -5 -14  -1 686.134 534.789   4
  -6   0  15 103.259 452.027   1
  -6   0  14 31299.3 1099.02   1
  -6   0  14 31052.2 1007.55   4
  -6   0  13 219.616 445.510   4
  -6   0  12 1759.83 433.959   4
  -6   0  11 319.507 377.327   4
  -6   0  10 11187.8 581.271   4
  -6   0   9 291.861 355.739   4
  -6   0   8 59248.0 1033.85   4
  -6   0   7 19.3917 307.388   4
  -6   0   6 670.126 361.191   1
  -6   0   6 979.674 306.586   4
  -6   0   5 63.3617 268.144   4
  -6   0   5-100.236 305.743   1
  -6   0   4 21245.6 741.626   1
  -6   0   4 22391.5 610.758   4
  -6   0   3 175.280 260.328   4
  -6   0   3-72.0994 314.052   1
  -6   0   2 887.892 278.674   4
  -6   0   2 725.019 300.736   1
  -6   0   1 138.609 272.028   4
  -6   0   1 33.6373 267.951   1
  -6   0   0 2743.54 340.025   1
  -6   0   0 2906.42 323.548   2
  -6   0  -1 149.641 273.582   2
  -6   0  -1 122.797 256.241   1
  -6   0  -2 2348.05 331.786   1
  -6   0  -2 2615.15 350.684   2
  -6   0  -2 2949.30 387.075   0
  -6   0  -3 47.2913 239.779   1
  -6   0  -3-56.8694 289.313   0
  -6   0  -3 89.3148 295.024   2
  -6   0  -4 487.209 263.530   1
  -6   0  -4 90.8051 293.911   0
  -6   0  -4 233.976 303.687   2
  -6   0  -5-7.16767 295.484   0
  -6   0  -5-44.6733 221.483   1
  -6   0  -5 315.380 308.101   2
  -6   0  -6 6137.01 523.072   0
  -6   0  -6 5996.99 509.185   2
  -6   0  -7 148.496 327.618   2
  -6   0  -7 277.475 344.258   0
  -6   0  -8 12609.4 678.618   0
  -6   0  -8 13050.5 671.798   2
  -6   0  -9 354.655 360.076   0
  -6   0  -9 116.970 399.921   2
  -6   0 -10 1759.09 431.102   0
  -6   0 -10 1184.94 441.207   2
  -6   0 -11 118.237 375.441   0
  -6   0 -11 165.065 412.106   2
  -6   0 -12 1471.02 449.688   0
  -6   0 -12 955.443 474.874   2
  -6  -1  16 2916.35 584.859   4
  -6   1  15 7436.07 666.449   1
  -6  -1  15 6714.05 690.251   4
  -6  -1  14 76.9630 480.653   4
  -6   1  14 81.6396 425.481   1
  -6  -1  13 1711.60 494.944   4
  -6   1  13 1680.45 455.989   1
  -6   1  12 2402.90 442.954   4
  -6  -1  12 2406.89 477.866   4
  -6   1  12 2015.62 450.666   1
  -6   1  11 12772.4 698.341   1
  -6   1  11 11655.4 599.695   4
  -6  -1  11 12371.6 648.558   4
  -6   1  10 2435.01 395.342   4
  -6  -1  10 2386.63 435.910   4
  -6   1  10 1958.54 418.029   1
  -6   1   9 2773.57 388.246   4
  -6  -1   9 2689.60 398.674   4
  -6   1   9 2251.99 413.888   1
  -6   1   8 2493.00 344.018   4
  -6  -1   8 3574.19 408.614   4
  -6   1   8 2581.72 448.305   1
  -6   1   7 6648.04 503.255   1
  -6   1   7 7720.71 431.366   4
  -6  -1   7 7662.87 473.964   4
  -6   1   6 8352.19 528.077   1
  -6   1   6 7709.30 407.906   4
  -6  -1   6 7883.88 469.446   4
  -6   1   5 1539.88 281.232   4
  -6  -1   5 1855.84 334.222   4
  -6   1   5 1124.00 369.503   1
  -6   1   4 8093.23 514.095   1
  -6   1   4 9649.97 418.932   4
  -6  -1   4 9383.16 468.148   4
  -6  -1   3 2035.33 364.968   1
  -6   1   3 1920.54 298.269   4
  -6  -1   3 2067.78 359.468   4
  -6   1   3 1607.21 348.266   1
  -6  -1   2 24706.3 735.948   1
  -6   1   2 27170.4 785.222   1
  -6   1   2 27226.4 613.378   4
  -6  -1   2 26772.6 691.458   4
  -6  -1   1 4254.28 386.785   1
  -6   1   1 3949.65 385.157   1
  -6   1   1 4575.40 344.465   4
  -6  -1   1 4216.48 388.683   4
  -6  -1   0 914.909 275.511   2
  -6   1   0 1276.20 325.256   2
  -6  -1   0 1729.62 315.313   1
  -6   1   0 1552.56 333.795   1
  -6  -1  -1 23217.7 676.804   1
  -6   1  -1 23821.2 703.009   1
  -6  -1  -1 22704.5 721.741   0
  -6  -1  -1 23580.4 664.270   2
  -6   1  -1 22951.5 699.536   2
  -6  -1  -2 11790.6 493.499   1
  -6   1  -2 10980.7 500.859   1
  -6  -1  -2 10347.4 537.296   0
  -6  -1  -2 12083.4 526.323   2
  -6   1  -2 10428.5 516.378   2
  -6  -1  -3 270.483 235.393   1
  -6   1  -3 226.439 266.722   1
  -6  -1  -3 153.741 305.655   0
  -6   1  -3 188.798 293.415   0
  -6  -1  -3 182.696 254.491   2
  -6   1  -3 389.144 291.796   2
  -6  -1  -4 1380.75 355.083   0
  -6  -1  -4 834.618 257.111   1
  -6   1  -4 994.064 280.937   1
  -6  -1  -4 1091.47 300.319   2
  -6   1  -4 743.791 335.731   2
  -6   1  -4 1184.89 353.923   0
  -6   1  -5 1143.05 349.307   0
  -6   1  -5 589.105 259.619   1
  -6  -1  -5 942.470 348.260   0
  -6  -1  -5 754.916 325.494   2
  -6   1  -5 1015.54 334.335   2
  -6  -1  -6 81.4102 313.712   0
  -6   1  -6 137.913 308.277   0
  -6  -1  -6 291.729 310.560   2
  -6   1  -6 416.291 343.011   2
  -6  -1  -7 3633.15 444.923   0
  -6   1  -7 3949.24 456.863   0
  -6  -1  -7 3998.82 452.158   2
  -6   1  -7 3452.62 428.765   2
  -6   1  -8 813.732 366.474   0
  -6  -1  -8 1098.75 387.773   0
  -6  -1  -8 1137.63 399.590   2
  -6   1  -8 942.467 390.658   2
  -6   1  -9 668.197 378.340   0
  -6  -1  -9 571.827 384.429   0
  -6  -1  -9 743.973 368.480   2
  -6   1  -9 549.917 405.969   2
  -6   1 -10 501.526 378.356   0
  -6  -1 -10 447.261 384.124   0
  -6  -1 -10 490.948 418.592   2
  -6   1 -10 266.548 378.792   2
  -6   1 -11 557.080 395.141   0
  -6  -1 -11 398.765 403.423   0
  -6  -1 -11 211.870 420.240   2
  -6   1 -11 407.341 440.817   2
  -6   1 -12 795.821 417.287   0
  -6  -1 -12 1125.21 438.704   0
  -6  -1 -12 1633.02 466.986   2
  -6   1 -12 1158.81 487.362   2
  -6   1 -13 2682.96 514.206   0
  -6   2  15 4486.15 600.142   1
  -6  -2  15 5566.15 664.655   4
  -6  -2  14 246.489 496.717   4
  -6   2  14 475.101 448.603   1
  -6   2  13 8356.75 646.301   1
  -6  -2  13 9446.42 688.104   4
  -6  -2  12 323.930 440.363   4
  -6   2  12 255.316 403.889   1
  -6  -2  11 1011.43 432.846   4
  -6   2  11 732.546 382.645   1
  -6  -2  10 531.130 415.151   4
  -6   2  10 473.662 370.045   1
  -6   2   9 9813.21 611.378   1
  -6  -2   9 10816.9 590.906   4
  -6   2   8 8210.25 569.547   1
  -6  -2   8 9175.11 545.240   4
  -6   2   7 6854.31 524.508   1
  -6   2   7 6835.74 398.518   4
  -6  -2   7 7897.43 510.997   4
  -6   2   6 837.739 263.563   4
  -6  -2   6 926.722 340.446   4
  -6   2   6 862.853 363.550   1
  -6   2   5 10247.6 564.752   1
  -6   2   5 10524.1 418.363   4
  -6  -2   5 11250.9 534.251   4
  -6   2   4 68759.8 1256.50   1
  -6   2   4 72301.9 902.671   4
  -6  -2   4 72169.0 1111.39   4
  -6   2   3 240.461 235.280   4
  -6  -2   3 301.606 339.550   4
  -6   2   3 850.471 351.584   1
  -6   2   2 39248.1 935.801   1
  -6   2   2 39453.0 671.841   4
  -6  -2   2 39801.2 855.451   4
  -6  -2   1 3403.04 377.228   1
  -6   2   1 3493.88 377.451   1
  -6   2   1 3307.89 297.472   4
  -6  -2   1 3014.17 390.289   4
  -6   2   0 921.893 314.864   1
  -6  -2   0 1182.80 262.249   2
  -6   2   0 1429.00 333.260   2
  -6  -2   0 1512.45 318.221   1
  -6  -2   0 1073.24 326.971   0
  -6  -2  -1 17784.9 596.019   1
  -6   2  -1 17888.4 636.302   1
  -6  -2  -1 18186.7 646.321   0
  -6  -2  -1 16896.6 561.063   2
  -6   2  -1 17915.0 649.502   2
  -6  -2  -2 3016.36 342.203   1
  -6  -2  -2 3475.45 389.351   0
  -6   2  -2 2770.37 367.008   1
  -6  -2  -2 3017.90 379.764   2
  -6   2  -2 3863.95 427.197   2
  -6   2  -3 1740.97 313.057   1
  -6  -2  -3 2173.32 317.992   2
  -6  -2  -3 1989.64 359.608   0
  -6  -2  -3 1792.44 290.797   1
  -6   2  -3 1946.51 351.311   2
  -6  -2  -4 525.456 241.875   1
  -6   2  -4 465.958 278.085   1
  -6  -2  -4 439.485 297.045   0
  -6  -2  -4 649.201 293.774   2
  -6   2  -4 562.670 328.905   2
  -6  -2  -5 13241.6 636.894   0
  -6  -2  -5 13002.0 571.109   2
  -6   2  -5 13282.8 626.929   2
  -6   2  -5 12806.9 535.559   1
  -6   2  -5 13434.1 634.923   0
  -6   2  -6 1722.27 369.978   0
  -6  -2  -6 1656.89 365.960   0
  -6   2  -6 1778.97 311.030   1
  -6  -2  -6 1587.52 356.795   2
  -6   2  -6 1717.72 398.066   2
  -6  -2  -7 1662.48 405.336   0
  -6   2  -7 1680.48 381.486   0
  -6  -2  -7 1912.95 384.852   2
  -6   2  -7 1906.60 401.725   2
  -6  -2  -8 9032.43 569.050   2
  -6   2  -8 7943.83 564.959   0
  -6   2  -8 8311.31 583.574   2
  -6  -2  -8 8446.51 588.792   0
  -6   2  -9 1410.08 394.232   0
  -6  -2  -9 890.291 395.941   0
  -6  -2  -9 605.966 375.438   2
  -6   2  -9 959.728 433.484   2
  -6  -2 -10 3393.95 506.623   0
  -6   2 -10 3544.50 473.664   0
  -6  -2 -10 3776.94 500.437   2
  -6   2 -10 3640.33 523.688   2
  -6  -2 -11 906.928 432.279   0
  -6   2 -11 673.540 399.021   0
  -6  -2 -11 994.773 444.178   2
  -6   2 -11 1174.46 485.630   2
  -6  -2 -12 3299.90 527.295   0
  -6   2 -12 3423.53 513.202   0
  -6  -2 -12 3669.43 559.055   2
  -6   2 -12 3106.70 567.488   2
  -6   2 -13 2630.02 490.433   0
  -6  -3  15 320.708 557.127   4
  -6   3  15-168.479 436.658   1
  -6  -3  14 7625.59 689.866   4
  -6   3  14 8016.69 662.760   1
  -6   3  13 4923.58 555.365   1
  -6  -3  13 5082.88 599.578   4
  -6   3  12 7040.64 608.384   1
  -6  -3  12 6733.53 617.917   4
  -6  -3  11 221.478 432.768   4
  -6   3  11 16.1368 392.382   1
  -6   3  10 5470.58 533.858   1
  -6  -3  10 5504.99 513.574   4
  -6   3   9 3552.86 466.200   1
  -6  -3   9 3933.72 474.470   4
  -6  -3   8 1491.94 409.831   4
  -6   3   8 1201.26 394.004   1
  -6  -3   7 933.050 380.892   4
  -6   3   7 769.784 353.461   1
  -6  -3   6 133.584 342.571   4
  -6   3   6 64.7148 335.706   1
  -6  -3   5 912.302 348.693   4
  -6   3   5 817.666 352.938   1
  -6  -3   4 618.623 337.763   4
  -6   3   4 886.706 368.254   1
  -6   3   3 4917.77 464.314   1
  -6  -3   3 4999.05 458.390   4
  -6   3   2 8507.89 520.214   1
  -6  -3   2 8780.84 502.701   4
  -6   3   1 11441.0 570.967   1
  -6  -3   1 11984.8 562.483   4
  -6  -3   1 11813.7 524.107   0
  -6   3   0 2643.01 366.900   1
  -6  -3   0 2330.50 340.945   0
  -6  -3   0 2548.57 290.605   2
  -6  -3  -1 43840.6 892.695   1
  -6  -3  -1 41982.4 945.582   0
  -6   3  -1 45924.8 1001.17   1
  -6  -3  -1 43319.0 816.834   2
  -6   3  -1 42060.8 969.289   2
  -6   3  -2 1606.81 366.525   2
  -6   3  -2 1825.95 331.586   1
  -6  -3  -2 1513.30 330.782   0
  -6  -3  -2 1554.88 272.539   1
  -6  -3  -2 1631.86 280.682   2
  -6  -3  -3 5306.20 445.499   0
  -6  -3  -3 5253.07 350.914   1
  -6   3  -3 5668.51 422.071   1
  -6  -3  -3 4846.98 367.764   2
  -6   3  -3 5396.96 452.844   2
  -6  -3  -4 1907.67 357.603   0
  -6   3  -4 2267.04 335.250   1
  -6  -3  -4 1895.02 320.718   2
  -6   3  -4 1953.49 386.802   2
  -6  -3  -5 210.601 317.904   0
  -6   3  -5 294.021 275.087   1
  -6  -3  -5 89.6652 262.532   2
  -6   3  -5 217.122 343.747   2
  -6  -3  -6 254.587 343.249   0
  -6  -3  -6 260.000 284.429   2
  -6   3  -6 210.244 329.216   2
  -6  -3  -7 9673.96 559.034   2
  -6   3  -7 9630.95 606.395   2
  -6   3  -7 10316.7 602.770   0
  -6  -3  -7 10187.7 619.490   0
  -6   3  -8 634.280 363.331   0
  -6  -3  -8 436.081 371.778   2
  -6   3  -8 460.460 400.510   2
  -6  -3  -8 819.682 405.258   0
  -6   3  -9 3329.50 451.440   0
  -6  -3  -9 2547.25 426.344   2
  -6   3  -9 2926.94 453.729   2
  -6  -3  -9 3024.45 482.063   0
  -6   3 -10 498.150 389.660   0
  -6  -3 -10 705.092 403.133   2
  -6   3 -10 1209.24 471.229   2
  -6  -3 -10 868.245 424.946   0
  -6  -3 -11 5276.34 549.739   2
  -6   3 -11 6180.75 633.181   2
  -6   3 -11 5441.21 547.259   0
  -6  -3 -11 5400.03 576.569   0
  -6  -3 -12 375.110 463.214   2
  -6   3 -12 681.969 415.707   0
  -6  -3 -12 783.133 438.959   0
  -6   3 -13 640.368 423.874   0
  -6   4  15 175.147 441.618   1
  -6  -4  14 18.6629 517.259   4
  -6   4  14 3.04990 436.197   1
  -6  -4  13 237.930 493.996   4
  -6   4  13 51.9698 429.298   1
  -6  -4  12 1527.51 485.762   4
  -6   4  12 1081.05 423.286   1
  -6  -4  11 1386.83 485.126   4
  -6   4  11 1460.91 431.548   1
  -6   4  10 4957.46 516.043   1
  -6  -4  10 5714.51 550.091   4
  -6  -4   9 754.141 430.839   4
  -6   4   9 483.225 376.647   1
  -6  -4   8 1401.71 433.915   4
  -6   4   8 1464.38 382.671   1
  -6  -4   7 1658.04 404.511   4
  -6   4   7 856.704 363.773   1
  -6  -4   6 534.039 373.013   4
  -6   4   6 123.377 324.343   1
  -6   4   5 5822.18 489.914   1
  -6  -4   5 6393.54 491.941   4
  -6   4   4 10568.7 577.603   1
  -6  -4   4 11337.1 568.540   4
  -6  -4   3 7642.39 500.593   4
  -6   4   3 7449.77 511.878   1
  -6   4   2 2451.94 390.811   1
  -6  -4   2 2595.79 402.888   4
  -6  -4   2 1943.49 290.955   0
  -6  -4   1 14839.2 618.767   4
  -6   4   1 12895.6 607.822   1
  -6  -4   1 14104.0 563.771   0
  -6  -4   0 3920.91 372.744   0
  -6   4   0 3757.10 414.321   1
  -6  -4   0 4113.59 304.593   2
  -6  -4  -1 1499.38 262.866   2
  -6   4  -1 1442.82 369.583   2
  -6   4  -1 1050.06 322.110   1
  -6  -4  -1 1847.52 341.251   0
  -6   4  -2 1924.92 387.576   2
  -6  -4  -2 1838.12 297.085   1
  -6   4  -2 2179.26 363.025   1
  -6  -4  -2 1778.80 355.344   0
  -6  -4  -2 2037.72 281.198   2
  -6   4  -3 134.168 317.332   2
  -6  -4  -3 283.714 327.857   0
  -6   4  -3-46.0913 287.507   1
  -6  -4  -3 108.649 236.780   1
  -6  -4  -3 244.281 254.397   2
  -6   4  -4 2312.63 419.377   2
  -6  -4  -4 2265.15 380.149   0
  -6  -4  -4 2379.26 316.387   2
  -6   4  -4 2453.64 369.482   1
  -6   4  -5 434.773 300.922   1
  -6  -4  -5 470.429 284.116   2
  -6   4  -5 81.7731 355.613   2
  -6  -4  -5 418.376 332.796   0
  -6   4  -6 794.318 319.017   3
  -6  -4  -6 756.219 306.310   2
  -6  -4  -6 554.842 351.714   0
  -6   4  -6 570.098 367.874   2
  -6   4  -7 14440.5 612.195   3
  -6  -4  -7 15700.3 669.403   2
  -6   4  -7 13991.2 709.376   2
  -6  -4  -7 14126.1 708.401   0
  -6  -4  -8 242.579 376.247   0
  -6  -4  -8 277.356 364.017   2
  -6   4  -8 522.915 404.931   2
  -6  -4  -9 14354.8 696.242   2
  -6   4  -9 14202.3 764.407   2
  -6  -4  -9 13930.5 743.469   0
  -6  -4 -10 329.228 427.261   0
  -6  -4 -10 97.7630 372.974   2
  -6   4 -10 594.143 434.775   2
  -6  -4 -11-56.8439 414.278   0
  -6  -4 -11 173.539 397.165   2
  -6   4 -11 425.241 435.863   2
  -6  -4 -12 113.900 434.193   2
  -6  -5  14 7221.73 696.035   4
  -6   5  14 7391.33 645.966   1
  -6   5  13 1369.06 485.806   1
  -6  -5  13 757.026 519.400   4
  -6   5  12 2515.42 473.036   1
  -6  -5  12 3336.90 562.726   4
  -6   5  11 2907.76 500.032   1
  -6  -5  11 3891.34 557.065   4
  -6   5  10 1098.29 417.164   1
  -6  -5  10 1921.29 484.939   4
  -6  -5   9 4101.30 520.853   4
  -6   5   9 3179.56 462.773   1
  -6   5   8 2127.11 433.773   1
  -6  -5   8 2024.51 460.904   4
  -6   5   7 1777.29 422.844   1
  -6  -5   7 1546.31 421.210   4
  -6  -5   6 17175.9 700.372   4
  -6   5   6 15859.1 722.200   1
  -6  -5   5 7599.19 542.069   4
  -6   5   5 6644.25 512.751   1
  -6   5   4 1096.58 387.738   1
  -6  -5   4 1028.17 408.157   4
  -6  -5   3 3725.64 448.552   4
  -6   5   3 3802.95 444.716   1
  -6   5   2 1203.21 362.464   1
  -6  -5   2 1105.02 281.443   0
  -6  -5   2 1918.34 410.040   4
  -6   5   1 2143.73 384.991   1
  -6  -5   1 2095.94 304.383   0
  -6  -5   1 2194.87 407.958   4
  -6  -5   0 12360.0 550.782   0
  -6   5   0 12367.1 604.067   1
  -6   5  -1 579.805 328.694   1
  -6  -5  -1 574.174 294.068   0
  -6  -5  -2 28678.9 832.338   0
  -6   5  -2 26550.0 819.123   3
  -6  -5  -2 29606.7 675.037   2
  -6   5  -2 28445.0 841.123   1
  -6   5  -2 28162.4 873.228   2
  -6   5  -3 26645.8 831.248   3
  -6  -5  -3 26097.9 662.681   2
  -6   5  -3 24853.3 834.198   2
  -6   5  -3 26367.2 815.337   1
  -6  -5  -3 26297.8 824.094   0
  -6   5  -4 8104.04 528.998   3
  -6  -5  -4 8182.87 444.184   2
  -6   5  -4 8055.31 556.241   2
  -6   5  -4 7938.58 514.159   1
  -6  -5  -4 8043.64 534.291   0
  -6   5  -5 110.445 310.171   3
  -6  -5  -5 616.308 339.040   0
  -6  -5  -5 27.2831 292.771   2
  -6   5  -5 50.4230 348.391   2
  -6   5  -6 8737.79 536.938   3
  -6  -5  -6 8558.33 504.517   2
  -6   5  -6 8733.00 613.839   2
  -6  -5  -6 7857.64 570.631   0
  -6   5  -7 3270.82 409.569   3
  -6  -5  -7 2611.73 393.426   2
  -6   5  -7 3346.55 476.089   2
  -6  -5  -7 3173.42 459.811   0
  -6  -5  -8 10026.4 585.236   2
  -6   5  -8 9865.14 674.431   2
  -6  -5  -9 14344.2 692.493   2
  -6   5  -9 13809.8 778.842   2
  -6  -5 -10 120.428 355.865   2
  -6   5 -10 201.000 444.143   2
  -6  -5 -11 53.0507 397.000   2
  -6   5 -11 333.147 461.789   2
  -6  -5 -12 659.176 459.861   2
  -6   6  14 3096.68 539.394   1
  -6   6  13 283.345 434.220   1
  -6  -6  13 1094.61 526.242   4
  -6   6  12-82.9304 422.133   1
  -6  -6  12-74.4576 493.531   4
  -6   6  11 3625.59 508.500   1
  -6  -6  11 3464.14 575.189   4
  -6  -6  10 7381.98 645.059   4
  -6   6  10 6174.61 572.270   1
  -6  -6   9 11821.4 691.193   4
  -6   6   9 11319.0 677.369   1
  -6   6   8 1096.60 392.565   1
  -6  -6   8 680.938 443.946   4
  -6  -6   7 5417.82 532.891   4
  -6   6   7 5326.14 503.722   1
  -6   6   6 136.190 334.909   1
  -6  -6   6 169.221 401.317   4
  -6   6   5 748.395 377.401   1
  -6  -6   5 1126.25 417.540   4
  -6   6   4 199.364 328.454   1
  -6  -6   4 46.4828 377.250   4
  -6   6   3 138.450 323.963   1
  -6  -6   3 342.673 386.235   4
  -6  -6   2 381.955 237.392   0
  -6   6   2 156.458 306.441   1
  -6  -6   2 299.893 387.164   4
  -6  -6   1 2185.74 318.866   0
  -6   6   1 2117.70 400.263   1
  -6  -6   1 2505.89 429.434   4
  -6   6   0 569.111 335.762   3
  -6   6   0 573.970 336.685   1
  -6  -6   0 453.120 263.665   0
  -6  -6  -1 2423.65 344.076   0
  -6   6  -1 1833.14 403.146   3
  -6   6  -1 2129.39 371.299   1
  -6  -6  -2 2181.48 356.082   0
  -6   6  -2 2506.64 409.449   2
  -6   6  -2 2462.80 401.463   3
  -6   6  -2 1803.06 380.535   1
  -6   6  -3 2218.57 429.512   2
  -6   6  -3 2227.72 397.491   3
  -6   6  -3 2247.65 386.403   1
  -6  -6  -3 1906.18 360.751   0
  -6   6  -4 3549.82 448.700   3
  -6   6  -4 2529.53 439.657   2
  -6   6  -4 3027.96 418.572   1
  -6  -6  -4 2759.96 403.108   0
  -6   6  -5 274.473 360.253   2
  -6   6  -5 218.123 336.401   3
  -6  -6  -5 191.824 330.615   0
  -6   6  -6 3256.64 431.772   3
  -6   6  -6 2543.75 450.586   2
  -6   6  -7 2790.27 421.391   3
  -6  -6  -7 2134.68 375.660   2
  -6   6  -7 3071.16 487.064   2
  -6   6  -8 18060.9 742.246   3
  -6  -6  -8 17619.4 706.997   2
  -6   6  -8 20101.9 881.284   2
  -6  -6  -9 285.672 378.036   2
  -6   6  -9 243.199 428.524   2
  -6  -6 -10 90.0921 401.713   2
  -6   6 -10 198.634 421.674   2
  -6  -6 -11 725.007 450.837   2
  -6  -6 -12 893.137 439.990   2
  -6   7  13 8151.80 675.227   1
  -6   7  12 3647.30 547.623   1
  -6  -7  12 5010.87 640.180   4
  -6   7  11 1290.70 450.598   1
  -6  -7  11 1998.36 560.462   4
  -6   7  10 1480.46 456.576   1
  -6  -7  10 2908.81 550.927   4
  -6   7   9 76.1687 378.828   1
  -6  -7   9 184.955 462.365   4
  -6   7   8 1059.10 413.478   1
  -6  -7   8 808.524 466.267   4
  -6  -7   7 6088.36 570.642   4
  -6   7   7 5559.77 542.724   1
  -6   7   6 1648.69 427.479   1
  -6  -7   6 1915.62 459.691   4
  -6  -7   5 15676.8 715.158   4
  -6   7   5 15598.9 729.106   1
  -6   7   4 1186.16 415.218   1
  -6  -7   4 1738.04 460.745   4
  -6   7   3 237.532 354.355   1
  -6  -7   3 205.718 416.098   4
  -6   7   2 1107.85 386.016   1
  -6  -7   2 1232.85 278.768   0
  -6  -7   2 974.376 428.757   4
  -6  -7   1 2335.45 327.280   0
  -6   7   1 2272.04 425.374   3
  -6   7   1 2194.20 421.187   1
  -6  -7   1 2264.94 454.063   4
  -6   7   0 715.539 370.743   3
  -6  -7   0 225.308 267.526   0
  -6   7   0 451.296 354.785   1
  -6   7  -1 2581.76 425.936   3
  -6   7  -1 3175.77 440.743   1
  -6  -7  -1 2965.34 373.079   0
  -6   7  -2 2544.02 437.994   3
  -6   7  -2 2447.68 411.909   1
  -6  -7  -2 1502.98 332.245   0
  -6   7  -3 4174.94 475.385   3
  -6   7  -3 4374.06 495.074   2
  -6   7  -3 3888.03 454.246   1
  -6  -7  -3 4476.36 449.638   0
  -6   7  -4-52.0429 359.311   2
  -6   7  -4 138.244 353.527   3
  -6  -7  -4 57.2801 330.322   0
  -6   7  -5 514.566 401.409   2
  -6   7  -5 202.062 360.986   3
  -6   7  -6 681.795 397.063   2
  -6   7  -6 774.976 377.208   3
  -6   7  -7 1983.27 471.675   2
  -6   7  -7 1819.00 441.438   3
  -6   7  -8 6974.11 557.873   3
  -6   7  -8 7361.86 639.074   2
  -6   7  -9 3149.34 525.470   2
  -6   7 -10 740.849 475.577   2
  -6   8  12-166.083 452.877   1
  -6   8  11 418.228 443.177   1
  -6  -8  11 508.988 503.574   4
  -6  -8  10 13912.5 805.869   4
  -6   8  10 14592.0 782.922   1
  -6   8   9 109.084 397.099   1
  -6  -8   9 581.701 516.380   4
  -6   8   8 1042.34 419.504   1
  -6  -8   8 768.547 485.575   4
  -6   8   7 1046.54 410.341   1
  -6  -8   7 1137.99 476.686   4
  -6   8   6 1418.80 407.988   1
  -6  -8   6 1898.80 480.541   4
  -6   8   5 1590.71 445.452   1
  -6  -8   5 1854.08 469.323   4
  -6  -8   4 9863.20 636.780   4
  -6   8   4 8864.99 605.035   1
  -6   8   3 5.94356 381.419   1
  -6  -8   3 281.507 439.307   4
  -6   8   2 3059.79 471.577   3
  -6   8   2 3445.61 474.986   1
  -6  -8   2 3538.67 510.456   4
  -6   8   1 1681.83 420.531   3
  -6   8   1 2241.90 445.418   1
  -6  -8   1 1928.15 310.004   0
  -6  -8   1 2233.99 473.961   4
  -6  -8   0 1223.79 305.933   0
  -6   8   0 1482.56 420.968   3
  -6   8   0 1746.85 415.045   1
  -6  -8   0 1767.50 472.622   4
  -6  -8  -1 1494.90 320.563   0
  -6   8  -1 1187.71 404.348   3
  -6   8  -1 1070.22 420.551   1
  -6   8  -2 149.713 374.432   3
  -6   8  -2 451.702 393.829   1
  -6  -8  -2 297.667 301.201   0
  -6   8  -3 5795.28 548.653   3
  -6  -8  -3 6397.20 496.200   0
  -6   8  -4 173.766 384.396   2
  -6   8  -4 248.044 377.339   3
  -6   8  -5 747.268 393.028   2
  -6   8  -5 583.677 406.934   3
  -6   8  -6 174.369 409.683   2
  -6   8  -6 251.581 379.184   3
  -6   8  -7 829.912 454.906   2
  -6   8  -7 676.123 437.991   3
  -6   8  -8 91.6644 447.630   2
  -6   8  -8 152.563 408.115   3
  -6   8  -9 1286.84 473.307   2
  -6   9  12 8361.36 688.179   1
  -6   9  11 828.818 465.977   1
  -6   9  10 1515.46 479.749   1
  -6  -9  10 2010.28 571.423   4
  -6   9   9 2321.32 504.061   1
  -6  -9   9 2949.91 590.073   4
  -6  -9   8 7756.24 684.980   4
  -6   9   8 6486.20 596.989   1
  -6   9   7 3660.91 524.434   1
  -6  -9   7 3790.20 587.330   4
  -6   9   6 509.188 427.646   1
  -6  -9   6 1095.29 497.826   4
  -6   9   5 1518.86 455.283   1
  -6  -9   5 1944.86 487.926   4
  -6   9   4 404.692 377.282   1
  -6  -9   4 482.307 438.362   4
  -6   9   3 3333.19 497.852   1
  -6  -9   3 3318.80 529.416   4
  -6   9   2 10483.7 670.348   3
  -6  -9   2 11830.6 695.264   4
  -6   9   2 9774.71 667.971   1
  -6   9   1 14353.7 754.243   3
  -6  -9   1 16085.0 776.994   4
  -6   9   1 15226.8 776.396   1
  -6  -9   0 899.894 319.422   0
  -6   9   0 621.012 426.777   3
  -6   9   0 589.676 411.756   1
  -6  -9   0 938.668 477.048   4
  -6   9  -1 552.548 422.861   3
  -6  -9  -1 1005.34 341.294   0
  -6   9  -2 672.001 413.099   3
  -6  -9  -2 590.520 334.016   0
  -6   9  -3 6034.89 580.178   3
  -6   9  -4 17435.5 816.957   3
  -6   9  -5 1597.70 467.067   2
  -6   9  -5 950.222 441.877   3
  -6   9  -6 3387.17 556.399   2
  -6   9  -6 3390.49 533.188   3
  -6   9  -7 1649.02 495.621   2
  -6   9  -7 1516.29 470.715   3
  -6   9  -8 1297.61 492.032   2
  -6   9  -8 1085.98 453.306   3
  -6  10  10 2465.80 540.232   1
  -6  10   9 1185.34 474.823   1
  -6 -10   9 1244.05 576.817   4
  -6  10   8 102.284 425.148   1
  -6 -10   8 836.142 520.567   4
  -6  10   7 10.9531 395.118   1
  -6 -10   7 195.950 483.610   4
  -6 -10   6 5224.76 616.688   4
  -6  10   6 5422.02 587.221   1
  -6  10   5 258.072 401.068   1
  -6 -10   5 360.364 500.285   4
  -6  10   4 1763.64 453.387   1
  -6 -10   4 2252.49 521.981   4
  -6  10   3 607.354 442.242   3
  -6  10   3 520.049 429.895   1
  -6 -10   3 299.551 480.807   4
  -6  10   2 6173.27 595.955   3
  -6 -10   2 6596.50 634.571   4
  -6  10   2 6160.34 605.653   1
  -6  10   1 6118.51 612.350   3
  -6 -10   1 6084.90 612.238   4
  -6  10   1 5234.47 565.929   1
  -6  10   0 6077.45 608.613   3
  -6 -10   0 7184.30 645.163   4
  -6  10  -1 114.178 439.558   3
  -6 -10  -1 45.3171 468.381   4
  -6 -10  -1 31.9986 319.395   0
  -6  10  -2 11179.7 716.060   3
  -6 -10  -2 6453.41 482.152   0
  -6  10  -3 334.572 431.967   3
  -6  10  -4 3597.00 544.734   3
  -6  10  -5 1683.93 500.446   3
  -6  10  -6 10143.9 727.063   2
  -6  10  -6 8679.43 691.322   3
  -6  10  -7 827.538 477.026   2
  -6  10  -7 632.812 460.511   3
  -6  10  -8 56.0840 461.490   3
  -6  11   9 44.6830 456.248   1
  -6  11   8 2265.62 539.824   1
  -6 -11   7 7763.61 708.682   4
  -6  11   7 6750.20 648.035   1
  -6  11   6 2554.42 515.564   1
  -6 -11   6 3029.17 576.737   4
  -6  11   5 3370.75 544.881   1
  -6 -11   5 3850.58 616.565   4
  -6 -11   4 5446.82 630.192   4
  -6  11   4 5159.70 585.559   1
  -6  11   3 6042.99 630.294   3
  -6 -11   3 7464.00 675.618   4
  -6  11   3 6927.15 655.124   1
  -6  11   2 364.582 451.003   3
  -6 -11   2 275.659 506.229   4
  -6  11   1 6060.78 632.348   3
  -6 -11   1 7239.57 684.524   4
  -6  11   0 669.383 470.257   3
  -6 -11   0 628.994 515.147   4
  -6  11  -1 1812.97 510.557   3
  -6 -11  -1 2401.23 544.730   4
  -6  11  -2 99.4404 452.332   3
  -6  11  -3 10599.1 745.415   3
  -6  11  -4 551.289 464.605   3
  -6  11  -5 6845.60 672.749   3
  -6  11  -6 11.8824 475.003   3
  -6 -12   5 681.516 554.512   4
  -6  12   4 668.798 495.430   3
  -6 -12   4 412.417 531.443   4
  -6  12   3 4921.76 632.418   3
  -6 -12   3 4634.75 630.972   4
  -6  12   2 6862.91 670.769   3
  -6 -12   2 7325.10 732.132   4
  -6  12   1 2080.02 550.108   3
  -6 -12   1 1616.43 572.078   4
  -6  12   0 6297.96 653.336   3
  -6 -12   0 7772.51 724.363   4
  -6  12  -1 9312.60 749.163   3
  -6 -12  -1 9416.11 735.310   4
  -6  12  -2 327.671 468.270   3
  -6 -12  -2 419.017 516.384   4
  -7   0  13 66.7107 455.734   1
  -7   0  12 1905.22 513.246   1
  -7   0  11 175.278 436.965   1
  -7   0  10 6180.48 584.112   1
  -7   0   9 181.535 410.330   1
  -7   0   8 13105.1 733.923   1
  -7   0   7 368.296 353.175   4
  -7   0   7 337.690 406.590   1
  -7   0   6 3573.95 479.115   1
  -7   0   6 3153.81 377.896   4
  -7   0   5 10.5666 324.602   4
  -7   0   5 47.3905 366.184   1
  -7   0   4 632.140 309.261   4
  -7   0   4 551.094 358.088   1
  -7   0   3 245.549 298.089   4
  -7   0   3 53.6731 330.727   1
  -7   0   2 24.1629 301.907   4
  -7   0   2 144.254 326.778   1
  -7   0   1 131.163 315.395   4
  -7   0   1-48.8952 306.335   1
  -7   0   0 102.625 307.417   4
  -7   0   0 341.009 318.356   1
  -7   0  -1-14.1958 291.107   1
  -7   0  -1 64.8236 310.512   2
  -7   0  -2 18169.6 680.867   1
  -7   0  -2 17438.5 683.218   2
  -7   0  -3 246.110 335.212   2
  -7   0  -3 130.651 279.936   1
  -7   0  -3 54.5823 323.618   0
  -7   0  -4 15460.4 614.385   1
  -7   0  -4 14714.7 665.131   2
  -7   0  -4 14547.5 709.536   0
  -7   0  -5 482.289 388.470   0
  -7   0  -5 537.887 356.488   2
  -7   0  -6 21079.7 862.121   0
  -7   0  -6 21130.0 823.214   2
  -7   0  -7 142.793 391.633   0
  -7   0  -7 610.749 390.463   2
  -7   0  -8 31901.0 1072.48   0
  -7   0  -8 30379.6 1022.22   2
  -7   0  -9 122.805 401.488   0
  -7   0  -9 266.708 443.444   2
  -7   0 -10 531.643 433.193   0
  -7   0 -10 874.156 457.288   2
  -7   1  13 5016.54 627.266   1
  -7   1  12 1709.11 473.299   1
  -7   1  11 5620.03 602.616   1
  -7  -1  11 5846.73 560.286   4
  -7   1  10 3791.92 526.235   1
  -7  -1  10 3970.39 496.125   4
  -7   1   9 4453.37 520.692   1
  -7  -1   9 4556.95 513.807   4
  -7  -1   8 2196.15 449.988   1
  -7  -1   8 1922.51 418.591   4
  -7   1   8 2012.51 471.935   1
  -7  -1   7 1389.78 414.546   1
  -7  -1   7 1021.45 374.302   4
  -7   1   7 1238.20 419.249   1
  -7   1   6 3369.22 475.369   1
  -7  -1   6 3565.82 419.401   4
  -7  -1   6 3080.65 461.826   1
  -7  -1   5 302.554 339.274   4
  -7  -1   5-9.59995 335.839   1
  -7   1   5 236.211 378.988   1
  -7  -1   4 15442.8 714.917   1
  -7   1   4 14896.0 697.279   1
  -7  -1   4 15184.7 613.446   4
  -7  -1   3 8704.35 555.945   1
  -7   1   3 8314.62 558.115   1
  -7  -1   3 8818.78 500.090   4
  -7  -1   2 1241.91 386.241   4
  -7  -1   2 881.140 358.897   1
  -7   1   2 1108.00 360.399   1
  -7  -1   1 3578.98 406.085   1
  -7   1   1 3241.30 414.261   1
  -7   1   1 3226.18 366.942   4
  -7  -1   1 3674.22 411.338   4
  -7  -1   0 8037.14 509.139   1
  -7   1   0 7868.68 518.186   1
  -7   1   0 8592.51 459.221   4
  -7  -1  -1 6617.70 467.077   1
  -7   1  -1 6490.27 484.065   1
  -7  -1  -1 6254.84 440.253   2
  -7   1  -1 6828.19 489.779   2
  -7  -1  -2 502.493 296.686   1
  -7  -1  -2 957.420 342.890   2
  -7   1  -2 676.036 337.043   2
  -7   1  -2 721.396 320.081   1
  -7  -1  -2 494.652 324.518   0
  -7  -1  -3 180.871 315.760   2
  -7   1  -3 116.085 330.533   2
  -7  -1  -3 15.8473 278.347   1
  -7   1  -3 84.2900 303.028   1
  -7  -1  -3 196.818 317.103   0
  -7   1  -4 1973.96 341.853   1
  -7  -1  -4 2479.50 415.527   0
  -7  -1  -4 2393.33 385.538   2
  -7   1  -4 2126.41 405.147   2
  -7  -1  -5 8283.12 587.749   0
  -7  -1  -5 8707.79 562.822   2
  -7   1  -5 9023.77 595.149   2
  -7   1  -5 8536.55 595.555   0
  -7  -1  -6 4088.24 499.222   0
  -7  -1  -6 4620.13 477.876   2
  -7   1  -6 4443.48 496.224   2
  -7   1  -6 4920.20 516.512   0
  -7   1  -7 394.304 395.576   0
  -7  -1  -7 555.294 408.898   0
  -7  -1  -7 413.003 400.687   2
  -7   1  -7 680.054 428.363   2
  -7  -1  -8 237.556 408.796   0
  -7   1  -8 896.682 430.793   0
  -7  -1  -8 945.307 431.363   2
  -7   1  -8 495.420 439.736   2
  -7  -1  -9 679.771 436.904   0
  -7   1  -9 435.074 403.759   0
  -7  -1  -9 259.004 409.318   2
  -7   1  -9 533.714 425.768   2
  -7   1 -10 1159.24 445.588   0
  -7  -1 -10 957.450 463.705   2
  -7   1 -10 592.678 445.264   2
  -7  -1 -10 940.542 445.956   0
  -7  -2  14 571.344 510.338   4
  -7  -2  13 2547.77 555.965   4
  -7   2  13 1970.85 516.126   1
  -7  -2  12 223.506 472.494   4
  -7   2  12 187.749 457.545   1
  -7  -2  11 1247.97 467.543   4
  -7   2  11 1371.06 493.659   1
  -7   2  10 18909.4 879.470   1
  -7  -2  10 17765.4 758.546   4
  -7  -2   9 2727.10 477.526   4
  -7   2   9 2437.43 468.427   1
  -7   2   8 17824.9 826.495   1
  -7  -2   8 19545.8 750.660   4
  -7   2   7 5110.73 525.461   1
  -7  -2   7 5041.09 507.201   4
  -7  -2   6 1518.52 404.095   4
  -7   2   6 1390.43 400.213   1
  -7  -2   5 1612.37 400.228   4
  -7   2   5 1667.76 435.282   1
  -7  -2   4 2117.71 416.325   1
  -7  -2   4 2945.31 421.613   4
  -7   2   4 2406.78 410.335   1
  -7  -2   3 5750.51 502.960   1
  -7   2   3 5534.21 503.521   1
  -7  -2   3 6208.91 486.065   4
  -7  -2   2 3404.63 423.425   1
  -7   2   2 3355.23 429.331   1
  -7  -2   2 3470.02 430.579   4
  -7   2   1 2635.80 412.990   1
  -7  -2   1 3022.13 418.869   4
  -7  -2   1 2444.89 379.936   1
  -7   2   0 532.965 333.445   1
  -7  -2   0 428.831 316.624   1
  -7  -2  -1 460.303 296.941   2
  -7   2  -1 406.056 338.541   2
  -7   2  -1 506.568 320.267   1
  -7  -2  -1 517.285 325.042   0
  -7  -2  -1 479.512 304.631   1
  -7  -2  -2 9582.25 504.068   1
  -7   2  -2 9413.50 554.174   1
  -7  -2  -2 9078.80 558.943   0
  -7  -2  -2 8817.61 488.491   2
  -7   2  -2 9372.69 576.897   2
  -7  -2  -3 929.694 320.756   2
  -7  -2  -3 922.065 297.671   1
  -7   2  -3 862.916 350.615   2
  -7  -2  -3 615.666 344.924   0
  -7   2  -3 515.169 319.695   1
  -7  -2  -4 5959.61 517.480   0
  -7  -2  -4 5264.03 445.386   2
  -7   2  -4 6035.43 468.990   1
  -7   2  -4 5665.26 507.656   2
  -7  -2  -5 313.498 384.744   0
  -7   2  -5 429.351 310.023   1
  -7  -2  -5 468.543 352.523   2
  -7   2  -5 873.155 380.493   2
  -7  -2  -6 261.282 335.627   2
  -7   2  -6 366.524 399.750   2
  -7  -2  -6 249.873 378.115   0
  -7  -2  -7 3279.71 488.064   2
  -7  -2  -7 2987.58 497.607   0
  -7   2  -7 3132.15 495.766   2
  -7   2  -8 2737.33 469.532   0
  -7  -2  -8 2917.21 512.290   0
  -7  -2  -8 2394.96 476.516   2
  -7   2  -8 2932.17 504.496   2
  -7  -2  -9 4179.47 559.561   0
  -7   2  -9 3429.37 500.955   0
  -7  -2  -9 3578.50 510.785   2
  -7   2  -9 3666.22 539.546   2
  -7   2 -10 3491.08 527.273   0
  -7  -2 -10 3348.76 545.997   2
  -7   2 -10 3493.54 571.434   2
  -7  -3  13 11340.5 778.391   4
  -7  -3  12 9928.60 715.823   4
  -7   3  12 9671.12 739.495   1
  -7  -3  11 967.669 492.317   4
  -7   3  11 1265.83 495.051   1
  -7  -3  10 2077.31 496.500   4
  -7   3  10 2173.89 510.935   1
  -7  -3   9 550.113 445.104   4
  -7   3   9 196.176 391.240   1
  -7  -3   8 592.562 420.364   4
  -7   3   8 91.3265 422.238   1
  -7  -3   7 175.621 401.947   4
  -7   3   7 274.277 378.208   1
  -7  -3   6 1102.65 418.608   4
  -7   3   6 1269.09 417.488   1
  -7  -3   5 921.246 387.412   4
  -7   3   5 598.952 404.202   1
  -7   3   4 3408.08 445.553   1
  -7  -3   4 4210.38 470.049   4
  -7   3   3 5210.43 498.708   1
  -7  -3   3 6083.88 515.827   4
  -7   3   2 1884.43 405.920   1
  -7  -3   2 1851.37 373.791   1
  -7  -3   2 2043.03 419.640   4
  -7  -3   1 6931.02 494.942   1
  -7  -3   1 7291.78 524.624   4
  -7   3   1 7653.81 548.752   1
  -7   3   0 296.765 347.637   1
  -7  -3   0 594.391 316.039   0
  -7  -3   0 353.132 319.611   1
  -7  -3  -1 1245.09 294.571   2
  -7   3  -1 1011.87 358.468   1
  -7  -3  -1 1060.52 349.868   0
  -7  -3  -1 1209.31 331.282   1
  -7  -3  -2 4359.84 400.848   1
  -7  -3  -2 4628.01 451.039   0
  -7   3  -2 4306.25 446.956   1
  -7  -3  -2 3914.03 380.388   2
  -7   3  -2 3918.11 454.627   2
  -7   3  -3 1245.73 396.005   2
  -7   3  -3 1509.33 370.574   1
  -7  -3  -3 1484.00 380.566   0
  -7  -3  -3 1713.82 337.529   2
  -7   3  -4 2547.04 442.009   2
  -7  -3  -4 2659.10 444.286   0
  -7   3  -4 2249.24 387.199   1
  -7  -3  -4 2393.56 383.186   2
  -7   3  -5 335.710 369.108   2
  -7   3  -5 264.552 316.938   1
  -7  -3  -5 364.409 358.858   0
  -7  -3  -5 174.242 303.702   2
  -7  -3  -6 2673.82 487.166   0
  -7  -3  -6 2494.02 404.122   2
  -7   3  -6 2764.78 464.765   2
  -7   3  -7 3772.66 502.207   2
  -7  -3  -7 2899.92 509.504   0
  -7  -3  -7 3007.59 469.991   2
  -7  -3  -8 623.382 413.468   0
  -7  -3  -8 395.119 412.220   2
  -7   3  -8 832.787 459.368   2
  -7  -3  -9 361.000 448.832   0
  -7  -3  -9 364.900 409.134   2
  -7   3  -9 446.183 438.277   2
  -7  -3 -10 1229.09 485.808   2
  -7  -4  13-38.9447 524.480   4
  -7  -4  12 3206.74 569.409   4
  -7   4  12 2602.87 548.455   1
  -7  -4  11 1103.27 505.925   4
  -7   4  11 1674.27 498.643   1
  -7  -4  10 1396.28 507.375   4
  -7   4  10 1670.73 496.295   1
  -7  -4   9 7177.47 614.489   4
  -7   4   9 6925.49 600.844   1
  -7   4   8 172.889 414.957   1
  -7  -4   8 336.694 445.283   4
  -7  -4   7 5941.15 543.744   4
  -7   4   7 6115.73 565.139   1
  -7  -4   6 15798.2 711.333   4
  -7   4   6 14807.3 756.168   1
  -7   4   5 1504.50 435.901   1
  -7  -4   5 2212.17 444.368   4
  -7  -4   4 14693.5 674.555   4
  -7   4   4 15641.1 748.742   1
  -7   4   3 628.246 357.464   1
  -7  -4   3 777.082 419.931   4
  -7   4   2 731.608 359.475   1
  -7  -4   2 539.193 414.629   4
  -7   4   1 253.443 360.907   1
  -7  -4   1 328.766 401.570   4
  -7   4   0 1902.33 409.547   1
  -7  -4   0 1952.38 363.137   0
  -7  -4   0 1864.16 364.538   1
  -7  -4  -1 632.314 342.892   0
  -7   4  -1-81.9916 345.957   1
  -7  -4  -1 230.587 292.621   1
  -7   4  -2 1082.77 383.402   2
  -7  -4  -2 1019.65 358.490   0
  -7   4  -2 701.090 360.071   1
  -7  -4  -2 948.604 301.172   1
  -7  -4  -3 3241.00 435.521   0
  -7   4  -3 3330.88 432.293   1
  -7   4  -3 2994.48 461.145   2
  -7   4  -4 706.822 393.499   2
  -7   4  -4 537.560 336.464   1
  -7  -4  -4 713.875 373.441   0
  -7  -4  -4 358.661 304.622   2
  -7   4  -5 398.914 419.820   2
  -7  -4  -5 323.209 374.829   0
  -7   4  -5 683.916 356.732   1
  -7  -4  -5 155.428 325.068   2
  -7  -4  -6 520.079 405.898   0
  -7  -4  -6 43.6789 283.814   2
  -7   4  -6 388.004 383.344   2
  -7  -4  -7 9735.43 687.110   0
  -7   4  -7 10140.5 696.959   2
  -7  -4  -8 3518.87 532.015   0
  -7  -4  -8 3102.72 465.430   2
  -7   4  -8 3287.31 536.022   2
  -7  -4  -9 590.262 446.063   0
  -7  -4  -9 627.502 417.117   2
  -7   4  -9 537.236 455.777   2
  -7  -4 -10 1916.01 475.621   2
  -7   5  12 785.637 489.758   1
  -7  -5  12 760.532 528.003   4
  -7  -5  11 6590.25 669.002   4
  -7   5  11 6205.75 640.964   1
  -7   5  10 1640.24 495.666   1
  -7  -5  10 1700.68 518.846   4
  -7   5   9-112.245 411.883   1
  -7  -5   9 87.9011 466.439   4
  -7   5   8 114.621 423.627   1
  -7  -5   8 100.633 446.131   4
  -7  -5   7 5250.75 559.127   4
  -7   5   7 4569.71 558.159   1
  -7   5   6 2272.81 488.563   1
  -7  -5   6 2060.62 480.325   4
  -7   5   5 3321.76 485.603   1
  -7  -5   5 3038.72 498.191   4
  -7  -5   4 4969.37 518.058   4
  -7   5   4 4799.14 513.273   1
  -7   5   3 644.101 375.394   1
  -7  -5   3 484.407 422.631   4
  -7  -5   2 23630.4 844.596   4
  -7   5   2 22538.2 853.755   1
  -7  -5   1 1585.41 338.787   0
  -7   5   1 959.965 406.915   1
  -7  -5   1 1709.82 470.873   4
  -7  -5   0 700.928 314.569   0
  -7   5   0 527.933 354.263   1
  -7  -5   0 770.663 429.928   4
  -7   5  -1 2285.87 412.808   1
  -7  -5  -1 2245.10 383.602   0
  -7  -5  -1 2074.70 370.008   1
  -7   5  -2 2559.14 440.994   2
  -7  -5  -2 3128.26 422.793   0
  -7   5  -2 2693.52 433.817   1
  -7   5  -3 450.672 366.349   2
  -7   5  -3 514.303 358.352   1
  -7  -5  -3 557.300 366.867   0
  -7   5  -4 387.541 398.476   2
  -7  -5  -4 646.901 374.431   0
  -7   5  -4 477.292 372.079   1
  -7   5  -5 113.947 406.485   2
  -7  -5  -5 90.9727 358.278   0
  -7   5  -6 679.897 450.628   2
  -7  -5  -6 303.800 405.131   0
  -7  -5  -7 31639.7 1103.59   0
  -7   5  -7 34576.3 1130.90   2
  -7  -5  -8 322.454 418.205   0
  -7   5  -8 407.277 475.941   2
  -7   6  11 2411.30 548.140   1
  -7  -6  11 2414.14 571.974   4
  -7   6  10 989.259 459.333   1
  -7  -6  10 1151.17 537.686   4
  -7   6   9 4188.35 555.254   1
  -7  -6   9 3919.93 585.930   4
  -7   6   8 1350.18 476.006   1
  -7  -6   8 1521.24 495.032   4
  -7   6   7 3494.74 527.756   1
  -7  -6   7 3680.35 543.390   4
  -7   6   6 816.302 436.882   1
  -7  -6   6 446.557 446.232   4
  -7   6   5 3101.35 504.276   1
  -7  -6   5 4011.73 516.616   4
  -7   6   4 2419.49 475.335   1
  -7  -6   4 2947.44 498.896   4
  -7   6   3 2744.18 469.108   1
  -7  -6   3 3126.31 512.174   4
  -7   6   2 349.993 385.440   1
  -7  -6   2 162.992 435.376   4
  -7   6   1 2811.91 467.629   1
  -7  -6   1 3040.13 374.256   0
  -7  -6   1 3273.39 505.434   4
  -7   6   0 729.855 390.546   1
  -7  -6   0 1058.09 349.468   0
  -7  -6   0 1166.48 460.883   4
  -7  -6  -1 2091.68 383.309   0
  -7   6  -1 1706.11 424.555   1
  -7   6  -2 258.815 385.493   1
  -7  -6  -2 90.9329 330.374   0
  -7   6  -3 295.036 376.756   2
  -7  -6  -3 228.371 349.951   0
  -7   6  -3 140.156 361.253   1
  -7  -6  -4 5573.64 528.254   0
  -7   6  -4 5546.41 566.394   2
  -7   6  -4 5022.52 526.502   1
  -7   6  -5 1172.11 452.087   2
  -7  -6  -5 1101.55 414.074   0
  -7   6  -6 10433.9 729.018   2
  -7  -6  -6 9657.51 668.476   0
  -7   6  -7 2236.48 523.390   2
  -7  -6  -7 2433.76 496.895   0
  -7   6  -8 899.057 470.904   2
  -7  -6  -8 582.250 435.225   0
  -7   7  10 3652.87 557.418   1
  -7  -7  10 4183.51 627.693   4
  -7   7   9 2252.60 524.177   1
  -7  -7   9 2716.05 574.244   4
  -7   7   8 1764.95 495.427   1
  -7  -7   8 1648.43 535.107   4
  -7   7   7 1560.16 508.749   1
  -7  -7   7 746.923 488.348   4
  -7  -7   6 4861.36 579.528   4
  -7   7   6 4661.21 575.325   1
  -7   7   5 646.232 429.964   1
  -7  -7   5 270.508 455.174   4
  -7   7   4 483.519 441.509   1
  -7  -7   4 431.918 454.410   4
  -7  -7   3 8202.35 636.932   4
  -7   7   3 7697.02 610.094   1
  -7   7   2 435.224 391.888   1
  -7  -7   2 736.031 466.785   4
  -7  -7   1 191.577 305.608   0
  -7   7   1 191.110 381.622   1
  -7  -7   1 120.438 457.767   4
  -7  -7   0 190.402 300.215   0
  -7   7   0 473.074 414.050   1
  -7  -7   0 527.980 486.011   4
  -7  -7  -1 7701.89 536.600   0
  -7   7  -1 8142.54 619.144   1
  -7  -7  -2 3042.14 435.177   0
  -7   7  -2 2385.28 462.383   1
  -7  -7  -3 384.387 360.093   0
  -7   7  -3 128.016 388.323   1
  -7   7  -4 451.842 454.963   2
  -7  -7  -4 455.004 385.550   0
  -7   7  -4 243.378 415.936   3
  -7   7  -5 6292.31 587.602   3
  -7   7  -5 6405.67 622.332   2
  -7  -7  -5 6482.94 599.504   0
  -7  -7  -6 1887.74 461.396   0
  -7   7  -6 2165.29 512.350   2
  -7   7  -6 1634.56 459.327   3
  -7   7  -7 370.325 439.594   2
  -7  -7  -7 246.668 433.635   0
  -7   8   9 614.431 492.930   1
  -7  -8   9 918.178 549.548   4
  -7   8   8 1187.12 480.164   1
  -7  -8   8 1034.93 531.235   4
  -7   8   7 554.372 455.192   1
  -7  -8   7 213.901 481.296   4
  -7   8   6 2809.91 535.336   1
  -7  -8   6 3926.42 568.432   4
  -7   8   5 368.673 421.338   1
  -7  -8   5 645.429 487.811   4
  -7   8   4 902.465 441.737   1
  -7  -8   4 642.342 498.357   4
  -7   8   3 101.703 414.143   1
  -7  -8   3 1245.90 539.519   4
  -7  -8   2 19133.1 868.405   4
  -7   8   2 17496.9 850.480   1
  -7  -8   1 4144.97 598.964   4
  -7   8   1 4627.55 558.924   1
  -7  -8   0 1215.91 326.166   0
  -7   8   0 1827.64 466.334   1
  -7  -8   0 1874.23 525.790   4
  -7   8  -1 1316.13 476.895   1
  -7  -8  -1 780.600 316.993   0
  -7   8  -2 9211.39 673.667   3
  -7  -8  -2 8515.32 590.842   0
  -7   8  -2 7760.60 635.068   1
  -7  -8  -3 2239.67 424.476   0
  -7   8  -3 2413.78 501.836   3
  -7  -8  -4 932.555 410.700   0
  -7   8  -4 1260.84 454.243   3
  -7   8  -5 2381.18 514.472   2
  -7   8  -5 1183.52 474.652   3
  -7  -8  -5 1704.50 459.140   0
  -7   8  -6 221.464 435.485   2
  -7   8  -6-429.005 432.066   3
  -7  -8  -6 211.114 403.920   0
  -7   8  -7-172.081 452.369   3
  -7   9   7 1120.31 514.447   1
  -7  -9   7 396.249 521.044   4
  -7   9   6 3170.12 566.215   1
  -7  -9   6 3115.84 583.370   4
  -7   9   5 1333.37 478.209   1
  -7  -9   5 1480.87 563.653   4
  -7   9   4 2642.64 506.018   1
  -7  -9   4 2675.20 577.040   4
  -7  -9   3 5567.00 653.643   4
  -7   9   3 4342.56 589.550   1
  -7   9   2 592.709 461.497   1
  -7  -9   2 280.674 504.828   4
  -7   9   1 444.294 461.245   1
  -7  -9   1 401.541 533.269   4
  -7  -9   0 10625.1 739.209   4
  -7   9   0 9672.90 719.127   1
  -7   9  -1 11712.6 763.682   3
  -7  -9  -1 11029.4 633.021   0
  -7  -9  -1 12934.5 785.102   4
  -7   9  -1 11256.5 748.383   1
  -7   9  -2 3495.45 570.507   3
  -7  -9  -2 2302.85 416.180   0
  -7  -9  -3 1355.10 411.087   0
  -7   9  -3 1565.14 505.843   3
  -7  -9  -4 3130.65 505.594   0
  -7   9  -4 3191.27 564.824   3
  -7   9  -5 4184.55 588.000   3
  -7  -9  -5 4247.69 538.402   0
  -7   9  -6 3473.71 568.123   3
  -7   9  -7 605.631 470.103   3
  -7 -10   5 945.716 565.913   4
  -7  10   4 228.500 448.471   1
  -7 -10   4-164.316 515.659   4
  -7 -10   3 9751.38 754.108   4
  -7  10   3 8761.63 718.192   1
  -7 -10   2 6256.73 679.163   4
  -7  10   2 5468.53 625.208   1
  -7 -10   1 10865.7 773.576   4
  -7  10   1 9752.69 729.590   1
  -7  10   0 1232.82 497.363   3
  -7 -10   0 1477.56 593.058   4
  -7  10  -1 2134.43 544.794   3
  -7 -10  -1 2384.80 609.889   4
  -7  10  -2 439.963 487.566   3
  -7 -10  -2 898.228 572.041   4
  -7  10  -3 6541.52 686.206   3
  -7 -10  -3 5077.31 543.485   0
  -7 -10  -4 7224.99 629.465   0
  -7 -10  -5 1006.43 453.915   0
  -8   0   9 632.779 469.973   1
  -8   0   8 5298.31 627.199   1
  -8   0   7 156.173 411.261   1
  -8   0   6 5271.56 574.059   1
  -8   0   5 602.836 428.297   1
  -8   0   4 474.779 385.695   1
  -8   0   3 68.8982 389.366   1
  -8   0   2 5400.03 531.620   1
  -8   0   1-86.8407 371.599   1
  -8   0   0 95.1792 352.848   1
  -8   0  -1 112.835 367.861   1
  -8   0  -2 22185.6 807.601   1
  -8   0  -2 21083.3 822.109   2
  -8   0  -3 491.200 394.432   2
  -8   0  -4 112.583 364.104   2
  -8   0  -5 723.411 429.741   2
  -8   0  -6 12871.3 756.445   2
  -8   0  -6 13843.7 791.490   0
  -8   0  -7 277.119 479.105   2
  -8   0  -8 1048.83 489.101   2
  -8  -1   9 994.913 498.282   1
  -8   1   9 882.481 472.156   1
  -8  -1   8 4415.84 567.484   1
  -8   1   8 4526.34 582.527   1
  -8  -1   7 11911.3 737.917   1
  -8   1   7 12201.2 775.085   1
  -8  -1   6 2398.07 478.108   1
  -8   1   6 2398.38 528.229   1
  -8  -1   5 320.606 391.833   1
  -8   1   5 239.106 405.804   1
  -8  -1   4 395.275 414.351   1
  -8   1   4 336.915 401.790   1
  -8  -1   3 2864.15 467.485   1
  -8   1   3 2494.67 455.823   1
  -8   1   2 3049.78 469.641   1
  -8  -1   2 2968.29 488.133   1
  -8  -1   1 9094.29 605.218   1
  -8   1   1 9000.15 632.561   1
  -8  -1   1 9688.92 587.972   4
  -8  -1   0 10175.0 616.943   1
  -8  -1   0 10691.5 601.805   4
  -8   1   0 11365.1 657.293   1
  -8  -1  -1 5950.15 520.985   1
  -8  -1  -1 7539.75 553.424   4
  -8   1  -1 7227.96 567.495   1
  -8  -1  -2 789.277 352.117   2
  -8  -1  -2 1137.94 367.422   1
  -8   1  -2 1170.00 399.586   2
  -8   1  -2 1077.20 395.625   1
  -8  -1  -3 719.269 376.661   2
  -8   1  -3 777.587 393.075   2
  -8   1  -3 415.236 361.035   1
  -8  -1  -4 7337.50 575.493   2
  -8   1  -4 7442.22 600.782   2
  -8   1  -5 3126.57 517.344   2
  -8  -1  -5 3084.63 519.208   0
  -8  -1  -5 3636.73 523.507   2
  -8  -1  -6 4149.38 549.276   2
  -8   1  -6 4731.33 580.437   2
  -8  -1  -6 4963.43 589.197   0
  -8  -1  -7 6821.75 633.125   2
  -8   1  -7 6521.64 639.250   2
  -8  -1  -8 5645.09 624.406   2
  -8  -2   9 6910.43 666.668   1
  -8   2   9 7419.81 685.999   1
  -8  -2   8 2284.99 495.936   1
  -8   2   8 1152.30 455.357   1
  -8  -2   7 4154.27 557.123   1
  -8  -2   7 4295.49 528.317   4
  -8   2   7 3698.59 546.113   1
  -8  -2   6 330.208 428.993   4
  -8  -2   6 747.064 444.338   1
  -8   2   6 474.252 428.516   1
  -8   2   5 4060.92 532.398   1
  -8  -2   5 3964.45 492.732   4
  -8  -2   5 3265.74 502.786   1
  -8   2   4 216.995 404.539   1
  -8  -2   4 152.989 392.925   4
  -8  -2   4 429.057 391.294   1
  -8   2   3 796.384 421.879   1
  -8  -2   3 800.786 437.928   4
  -8  -2   3 1035.08 398.672   1
  -8   2   2 1722.78 441.549   1
  -8  -2   2 1666.08 445.512   4
  -8  -2   2 1413.68 420.999   1
  -8   2   1 3913.26 488.267   1
  -8  -2   1 3645.82 514.554   4
  -8  -2   1 3169.92 463.415   1
  -8  -2   0 3969.64 470.789   1
  -8  -2   0 3983.45 492.895   4
  -8   2   0 4554.42 516.249   1
  -8   2  -1 555.325 390.637   1
  -8  -2  -1 1280.03 438.350   4
  -8  -2  -1 480.191 335.622   1
  -8   2  -2 5891.61 537.058   1
  -8  -2  -2 6106.10 486.824   2
  -8   2  -3 8031.23 574.633   1
  -8  -2  -3 6290.20 499.420   2
  -8   2  -3 7965.45 613.591   2
  -8  -2  -3 8400.57 625.826   0
  -8  -2  -4 11470.5 722.339   0
  -8   2  -4 11931.0 723.094   2
  -8  -2  -5-11.6995 379.231   2
  -8   2  -5 182.423 453.719   2
  -8  -2  -5 270.428 416.912   0
  -8  -2  -6 6993.52 635.675   0
  -8  -2  -6 7190.47 591.309   2
  -8   2  -6 7749.75 648.525   2
  -8  -2  -7 4320.70 555.778   2
  -8   2  -7 3585.64 556.899   2
  -8  -2  -8 649.524 463.167   2
  -8  -3  10 229.316 495.788   4
  -8  -3   9 570.876 481.610   4
  -8   3   9 758.804 461.719   1
  -8  -3   8 1570.74 487.919   4
  -8   3   8 1368.16 504.385   1
  -8   3   7 3246.44 547.460   1
  -8  -3   7 2248.41 488.429   4
  -8   3   6 456.237 466.226   1
  -8  -3   6 342.722 411.751   1
  -8  -3   6 229.630 451.208   4
  -8   3   5 537.609 440.708   1
  -8  -3   5 567.221 440.461   4
  -8  -3   5 90.2380 382.519   1
  -8   3   4 242.256 427.575   1
  -8  -3   4 227.637 421.292   4
  -8  -3   4 24.4451 393.812   1
  -8  -3   3 10601.1 667.187   1
  -8  -3   3 11726.2 668.606   4
  -8   3   3 10051.4 670.045   1
  -8   3   2 2088.98 443.230   1
  -8  -3   2 2036.19 480.744   4
  -8  -3   2 1640.78 430.660   1
  -8  -3   1 5516.93 529.619   1
  -8  -3   1 5605.75 557.363   4
  -8   3   1 5305.01 552.886   1
  -8   3   0 2351.01 472.878   1
  -8  -3   0 2578.11 486.346   4
  -8  -3   0 1733.79 409.654   1
  -8   3  -1 248.621 376.116   1
  -8  -3  -1 153.279 435.440   4
  -8  -3  -1 261.092 341.007   1
  -8   3  -2 2446.79 468.393   1
  -8  -3  -2 2250.52 437.394   0
  -8   3  -3 1545.75 455.576   2
  -8   3  -3 1132.12 411.052   1
  -8  -3  -3 1808.86 447.782   0
  -8   3  -4 533.573 435.809   2
  -8   3  -4 110.681 373.484   1
  -8  -3  -4 127.917 421.955   0
  -8   3  -5 647.976 441.845   2
  -8  -3  -5 394.470 413.513   0
  -8   3  -6 1539.85 488.833   2
  -8  -3  -6 1035.42 460.098   0
  -8  -4  11-63.4324 529.938   4
  -8  -4  10 4624.63 608.846   4
  -8  -4   9 163.410 508.174   4
  -8   4   8 1940.98 503.353   1
  -8  -4   8 2370.35 554.843   4
  -8   4   7 461.619 422.616   1
  -8  -4   7 872.326 496.372   4
  -8   4   6 3370.60 548.480   1
  -8  -4   6 1914.72 509.098   4
  -8   4   5 1761.07 493.972   1
  -8  -4   5 1259.85 481.549   4
  -8  -4   4 5654.61 586.581   1
  -8  -4   4 5679.50 585.297   4
  -8   4   4 5166.40 573.769   1
  -8  -4   3 12452.5 716.395   1
  -8  -4   3 13264.8 714.579   4
  -8   4   3 12676.5 746.845   1
  -8   4   2 3121.10 539.893   1
  -8  -4   2 2773.44 524.223   4
  -8  -4   2 2861.88 468.724   1
  -8  -4   1 4249.47 500.977   1
  -8  -4   1 5178.51 581.420   4
  -8   4   1 4724.23 539.663   1
  -8   4   0 1134.61 459.262   1
  -8  -4   0 849.607 480.329   4
  -8  -4   0 439.723 370.331   1
  -8  -4  -1 7188.12 611.626   4
  -8   4  -1 6534.96 583.446   1
  -8  -4  -1 7407.42 577.033   0
  -8   4  -2 95.7356 389.368   1
  -8  -4  -2 201.863 362.343   0
  -8  -4  -3 17426.8 822.157   0
  -8   4  -3 17362.4 802.522   1
  -8   4  -3 17397.0 843.308   2
  -8   4  -4 177.263 418.076   2
  -8   4  -4 357.115 399.062   1
  -8  -4  -4-146.179 415.753   0
  -8  -4  -5 5669.31 581.951   0
  -8   4  -5 4787.53 585.217   2
  -8   4  -6 308.586 475.560   2
  -8  -5  10 4843.57 644.296   4
  -8  -5   9-72.2111 528.861   4
  -8  -5   8 52.4307 486.904   4
  -8   5   7 1960.43 523.051   1
  -8  -5   7 2424.65 548.238   4
  -8   5   6 767.643 447.419   1
  -8  -5   6 727.730 507.506   4
  -8   5   5 3275.84 528.343   1
  -8  -5   5 3401.97 569.736   4
  -8  -5   4 10776.4 718.135   4
  -8   5   4 10354.0 739.499   1
  -8   5   3 49.1321 443.800   1
  -8  -5   3 280.884 489.977   4
  -8  -5   2 19152.8 833.594   1
  -8  -5   2 20802.1 882.123   4
  -8   5   2 18004.4 862.977   1
  -8  -5   1 4117.42 502.311   1
  -8  -5   1 5441.98 615.092   4
  -8   5   1 5292.94 590.895   1
  -8   5   0 85.2173 402.470   1
  -8  -5   0-146.331 484.760   4
  -8   5  -1 1029.05 443.266   1
  -8  -5  -1 443.393 393.840   0
  -8  -5  -1 557.152 510.315   4
  -8   5  -2 422.969 434.033   1
  -8  -5  -2 652.834 389.827   0
  -8   5  -3 2598.22 499.093   1
  -8  -5  -3 2604.83 468.092   0
  -8   5  -4 3333.86 557.124   2
  -8  -5  -4 3746.80 540.951   0
  -8   5  -4 3143.32 509.995   1
  -8   5  -5 886.504 453.531   2
  -8  -5  -5 574.479 438.951   0
  -8  -6   8 376.331 523.042   4
  -8  -6   7 650.829 514.544   4
  -8   6   6 587.576 483.799   1
  -8  -6   6 440.198 514.660   4
  -8   6   5 150.799 478.611   1
  -8  -6   5-62.8344 491.769   4
  -8   6   4 1476.71 497.614   1
  -8  -6   4 2537.51 546.671   4
  -8   6   3 929.067 484.463   1
  -8  -6   3 634.953 517.636   4
  -8  -6   2 18877.3 873.323   4
  -8   6   2 17370.9 872.153   1
  -8  -6   1 618.977 406.729   1
  -8   6   1 1550.82 495.443   1
  -8  -6   1 828.065 523.811   4
  -8  -6   0 7741.00 671.439   4
  -8   6   0 7070.76 628.180   1
  -8   6  -1 307.502 430.390   1
  -8  -6  -1 269.697 370.098   0
  -8  -6  -1 648.493 519.271   4
  -8  -6  -2 1144.58 419.908   0
  -8   6  -2 942.955 457.381   1
  -8  -6  -3 179.050 398.055   0
  -8   6  -3 169.539 434.333   1
  -8  -6  -4 1005.53 437.900   0
  -8  -7   7 2642.03 591.709   4
  -8  -7   6-29.0498 516.822   4
  -8  -7   5 1931.57 572.884   4
  -8   7   4 1222.64 505.449   1
  -8  -7   4 1227.98 546.437   4
  -8  -7   3 5234.36 633.886   4
  -8   7   3 3642.76 589.327   1
  -8   7   2 2134.25 502.811   1
  -8  -7   2 2658.80 575.701   4
  -8   7   1-65.0259 442.541   1
  -8  -7   1-79.2283 515.471   4
  -8   7   0 496.030 474.436   1
  -8  -7   0-11.2205 359.942   0
  -8  -7   0 417.520 513.843   4
  -8  -7  -1 46.4688 390.793   0
  -8   7  -1 446.751 423.403   1
  -8  -7  -1 555.619 509.523   4
  -8   7  -2 310.708 459.295   1
  -8  -7  -2 27.2402 382.013   0
  -8  -7  -3 1076.63 425.540   0
  -8   7  -3 753.218 467.369   1
  -8  -7  -4 2907.12 518.991   0
  -8  -8   4 14965.9 850.246   4
  -8  -8   3 276.455 523.931   4
  -8  -8   2 136.342 546.742   4
  -8  -8   1 577.185 545.366   4
  -8  -8   0 5047.45 660.279   4
  -8  -8  -2 1973.25 478.121   0
  -8  -8  -3 381.208 418.595   0
  -9   0   4 1769.38 500.634   1
  -9   0   3 112.356 417.199   1
  -9   0   2 631.589 446.942   1
  -9   0   1 89.3572 426.531   1
  -9   0   0 2552.55 494.019   1
  -9   0  -1 86.6756 431.104   1
  -9   0  -4 355.088 426.806   2
  -9  -1   5 370.224 449.025   1
  -9   1   4 490.196 476.110   1
  -9  -1   4 415.356 450.157   1
  -9   1   3 2269.00 497.595   1
  -9  -1   3 1177.67 482.253   1
  -9  -1   2 6361.92 625.048   1
  -9   1   2 7199.99 652.604   1
  -9  -1   1-92.1564 413.509   1
  -9   1   1 158.730 459.455   1
  -9  -1   0 6067.02 587.123   1
  -9   1   0 6044.21 605.833   1
  -9   1  -1 1245.44 464.028   1
  -9   2   4 2852.80 557.860   1
  -9  -2   4 2913.62 536.110   1
  -9   2   3 333.869 450.171   1
  -9  -2   3 129.487 456.503   1
  -9   2   2 156.899 452.521   1
  -9  -2   2 296.805 437.256   1
  -9   2   1 218.630 457.379   1
  -9  -2   1 289.191 421.740   1
  -9   2   0 2984.25 535.032   1
  -9  -2   0 4129.19 543.596   1
  -9   2  -1 6005.29 619.348   1
  -9   2  -2 193.957 414.513   1
  -9  -3   4 10108.5 738.809   1
  -9  -3   3 859.578 468.621   1
  -9   3   2 2462.54 545.034   1
  -9  -3   2 2465.67 520.913   1
  -9  -3   1 5509.53 569.417   1
  -9   3   1 5445.73 624.604   1
  -9   3   0 591.053 436.248   1
  -9   3  -1 5501.72 625.196   1
  -9   3  -2 2455.72 526.785   1
  -9  -4   4 46.6429 484.870   4
  -9  -4   4 639.317 487.326   1
  -9  -4   3 57.6241 491.551   4
  -9  -4   3-14.1928 443.802   1
  -9  -4   2 353.456 515.827   4
  -9  -4   2 410.452 442.236   1
  -9  -4   1 113.063 495.184   4
  -9   4   0-69.4018 458.266   1
  -9  -4   0 76.6522 518.339   4
  -9   4  -1 2630.22 544.600   1
  -9  -4  -1 2746.36 575.174   4
  -9  -4  -2 4989.86 627.388   4
  -9   4  -2 4840.78 615.985   1
  -9  -5   5-321.564 515.314   4
  -9  -5   4-49.8395 516.492   4
  -9  -5   3 6989.11 652.367   1
  -9  -5   3 8635.13 703.304   4
  -9  -5   2 761.971 526.003   4
  -9  -5   2 567.998 441.527   1
  -9  -5   1 82.6727 532.937   4
  -9  -5   0 3008.29 622.160   4
  -9  -5  -1-54.4214 548.186   4
;
_shelx_hkl_checksum     92240
_shelx_res_file
;
    srk024.res created by SHELXL-2014/7
TITL SRK024 in P2(1)/c
CELL 0.71073 6.3136 11.6138 12.633 90 95.292 90
ZERR 4 0.0002 0.0005 0.0005 0 0.003 0
LATT 1
SYMM -X,0.5+Y,0.5-Z
SFAC C H O
UNIT 48 48 12
L.S. 16
PLAN  25
SIZE 0.23 0.28 0.34
TEMP -123
BOND $H
CONF
fmap 2
acta
MERG 2
OMIT -3 50
REM <olex2.extras>
REM <HklSrc "%.\\SRK024.hkl">
REM </olex2.extras>
WGHT    0.033900    1.181100
FVAR       9.12288
O1    3    0.510142    0.056107    0.887567    11.00000    0.02402    0.02127 =
         0.01870    0.00285    0.00187   -0.00356
O2    3    0.729481    0.005278    0.698518    11.00000    0.02088    0.02872 =
         0.02645   -0.00097    0.00397    0.00301
O3    3    0.179533   -0.107343    0.622160    11.00000    0.02812    0.01847 =
         0.03692   -0.00555   -0.00138   -0.00113
C1    1    0.701414    0.111237    0.930068    11.00000    0.02577    0.02304 =
         0.02001   -0.00185   -0.00061   -0.00451
AFIX 137
H1A   2    0.819944    0.085646    0.890978    11.00000   -1.50000
H1B   2    0.730394    0.091032    1.005328    11.00000   -1.50000
H1C   2    0.685241    0.194889    0.923082    11.00000   -1.50000
AFIX   0
C2    1    0.437756    0.092818    0.785436    11.00000    0.02226    0.01466 =
         0.01784    0.00091    0.00152    0.00001
C3    1    0.574784    0.067033    0.695363    11.00000    0.01674    0.01715 =
         0.02228   -0.00213    0.00316   -0.00361
C4    1    0.476542    0.137737    0.602170    11.00000    0.01883    0.02501 =
         0.01815   -0.00040    0.00451   -0.00127
AFIX  13
H4    2    0.566414    0.142149    0.541126    11.00000   -1.20000
AFIX   0
C5    1    0.437974    0.255697    0.654259    11.00000    0.02372    0.01992 =
         0.02216    0.00150    0.00258   -0.00436
AFIX  13
H5    2    0.561458    0.309953    0.658585    11.00000   -1.20000
AFIX   0
C6    1    0.361661    0.219260    0.762428    11.00000    0.02597    0.01619 =
         0.01943   -0.00111    0.00416   -0.00042
AFIX  13
H6    2    0.381434    0.275731    0.822280    11.00000   -1.20000
AFIX   0
C7    1    0.132173    0.174958    0.730667    11.00000    0.01856    0.01760 =
         0.02490    0.00001    0.00597    0.00289
AFIX  13
H7    2    0.016776    0.205513    0.772029    11.00000   -1.20000
AFIX   0
C8    1    0.204020    0.048854    0.753124    11.00000    0.01806    0.01899 =
         0.02434    0.00315    0.00651   -0.00086
AFIX  13
H8    2    0.132166    0.006009    0.808429    11.00000   -1.20000
AFIX   0
C9    1    0.200348   -0.006359    0.644212    11.00000    0.01300    0.02023 =
         0.02916   -0.00239   -0.00337    0.00011
C10   1    0.240095    0.092447    0.570198    11.00000    0.02347    0.02342 =
         0.02011   -0.00336   -0.00093    0.00128
AFIX  13
H10   2    0.209983    0.073537    0.493053    11.00000   -1.20000
AFIX   0
C11   1    0.104490    0.192131    0.608276    11.00000    0.02092    0.02341 =
         0.02494    0.00151    0.00005    0.00303
AFIX  13
H11   2   -0.046068    0.194437    0.575883    11.00000   -1.20000
AFIX   0
C12   1    0.234367    0.300220    0.592176    11.00000    0.02858    0.01865 =
         0.02485    0.00483    0.00473    0.00237
AFIX  23
H12A  2    0.175981    0.369301    0.625036    11.00000   -1.20000
H12B  2    0.252785    0.315142    0.516415    11.00000   -1.20000
AFIX   0
HKLF 4
REM  SRK024 in P2(1)/c
REM R1 =  0.0477 for    1432 Fo > 4sig(Fo)  and  0.0551 for all    1620 data
REM    137 parameters refined using      0 restraints
END
WGHT      0.0339      1.1811
REM Highest difference peak  0.305,  deepest hole -0.186,  1-sigma level  0.049
Q1    1   0.2342  0.0380  0.8686  11.00000  0.05    0.30
Q2    1   0.4973  0.0671  0.7424  11.00000  0.05    0.30
Q3    1   0.3279  0.0620  0.7747  11.00000  0.05    0.29
Q4    1   0.6746  0.0500  0.8043  11.00000  0.05    0.28
Q5    1   0.3617  0.1110  0.5854  11.00000  0.05    0.27
Q6    1   0.1441  0.1160  0.5944  11.00000  0.05    0.24
Q7    1   0.4595  0.1981  0.6158  11.00000  0.05    0.22
Q8    1   0.4275  0.1538  0.7788  11.00000  0.05    0.21
Q9    1   0.2389  0.2084  0.7441  11.00000  0.05    0.21
Q10   1   0.2934  0.2691  0.6791  11.00000  0.05    0.20
Q11   1   0.1382  0.1050  0.7404  11.00000  0.05    0.19
Q12   1   0.1586  0.2499  0.5953  11.00000  0.05    0.19
Q13   1   0.4781  0.0438  0.6359  11.00000  0.05    0.19
Q14   1   0.4209  0.2320  0.7075  11.00000  0.05    0.18
Q15   1   0.2484  0.1875  0.5319  11.00000  0.05    0.18
Q16   1   0.1062  0.1890  0.6711  11.00000  0.05    0.18
Q17   1   0.5527  0.1024  0.5434  11.00000  0.05    0.16
Q18   1   0.2607  0.1191  0.7984  11.00000  0.05    0.16
Q19   1   0.1843 -0.0060  0.7983  11.00000  0.05    0.15
Q20   1   0.2239  0.0149  0.7006  11.00000  0.05    0.14
Q21   1  -0.0689  0.1199  0.5942  11.00000  0.05    0.14
Q22   1   0.4725  0.0802  0.8225  11.00000  0.05    0.14
Q23   1   0.8832  0.0754  0.9178  11.00000  0.05    0.13
Q24   1   0.6538  0.1165  1.0017  11.00000  0.05    0.13
Q25   1   0.2282  0.0452  0.6007  11.00000  0.05    0.13
;
_shelx_res_checksum     4264
_iucr_refine_instructions_details
;
    srk024.res created by SHELXL-2014/7
TITL SRK024 in P2(1)/c
CELL 0.71073 6.3136 11.6138 12.633 90 95.292 90
ZERR 4 0.0002 0.0005 0.0005 0 0.003 0
LATT 1
SYMM -X,0.5+Y,0.5-Z
SFAC C H O
UNIT 48 48 12
L.S. 16
PLAN  25
SIZE 0.23 0.28 0.34
TEMP -123
BOND $H
CONF
fmap 2
acta
MERG 2
OMIT -3 50
REM <olex2.extras>
REM <HklSrc "%.\\SRK024.hkl">
REM </olex2.extras>
WGHT    0.033900    1.181100
FVAR       9.12288
O1    3    0.510142    0.056107    0.887567    11.00000    0.02402    0.02127 =
         0.01870    0.00285    0.00187   -0.00356
O2    3    0.729481    0.005278    0.698518    11.00000    0.02088    0.02872 =
         0.02645   -0.00097    0.00397    0.00301
O3    3    0.179533   -0.107343    0.622160    11.00000    0.02812    0.01847 =
         0.03692   -0.00555   -0.00138   -0.00113
C1    1    0.701414    0.111237    0.930068    11.00000    0.02577    0.02304 =
         0.02001   -0.00185   -0.00061   -0.00451
AFIX 137
H1A   2    0.819944    0.085646    0.890978    11.00000   -1.50000
H1B   2    0.730394    0.091032    1.005328    11.00000   -1.50000
H1C   2    0.685241    0.194889    0.923082    11.00000   -1.50000
AFIX   0
C2    1    0.437756    0.092818    0.785436    11.00000    0.02226    0.01466 =
         0.01784    0.00091    0.00152    0.00001
C3    1    0.574784    0.067033    0.695363    11.00000    0.01674    0.01715 =
         0.02228   -0.00213    0.00316   -0.00361
C4    1    0.476542    0.137737    0.602170    11.00000    0.01883    0.02501 =
         0.01815   -0.00040    0.00451   -0.00127
AFIX  13
H4    2    0.566414    0.142149    0.541126    11.00000   -1.20000
AFIX   0
C5    1    0.437974    0.255697    0.654259    11.00000    0.02372    0.01992 =
         0.02216    0.00150    0.00258   -0.00436
AFIX  13
H5    2    0.561458    0.309953    0.658585    11.00000   -1.20000
AFIX   0
C6    1    0.361661    0.219260    0.762428    11.00000    0.02597    0.01619 =
         0.01943   -0.00111    0.00416   -0.00042
AFIX  13
H6    2    0.381434    0.275731    0.822280    11.00000   -1.20000
AFIX   0
C7    1    0.132173    0.174958    0.730667    11.00000    0.01856    0.01760 =
         0.02490    0.00001    0.00597    0.00289
AFIX  13
H7    2    0.016776    0.205513    0.772029    11.00000   -1.20000
AFIX   0
C8    1    0.204020    0.048854    0.753124    11.00000    0.01806    0.01899 =
         0.02434    0.00315    0.00651   -0.00086
AFIX  13
H8    2    0.132166    0.006009    0.808429    11.00000   -1.20000
AFIX   0
C9    1    0.200348   -0.006359    0.644212    11.00000    0.01300    0.02023 =
         0.02916   -0.00239   -0.00337    0.00011
C10   1    0.240095    0.092447    0.570198    11.00000    0.02347    0.02342 =
         0.02011   -0.00336   -0.00093    0.00128
AFIX  13
H10   2    0.209983    0.073537    0.493053    11.00000   -1.20000
AFIX   0
C11   1    0.104490    0.192131    0.608276    11.00000    0.02092    0.02341 =
         0.02494    0.00151    0.00005    0.00303
AFIX  13
H11   2   -0.046068    0.194437    0.575883    11.00000   -1.20000
AFIX   0
C12   1    0.234367    0.300220    0.592176    11.00000    0.02858    0.01865 =
         0.02485    0.00483    0.00473    0.00237
AFIX  23
H12A  2    0.175981    0.369301    0.625036    11.00000   -1.20000
H12B  2    0.252785    0.315142    0.516415    11.00000   -1.20000
AFIX   0
HKLF 4
REM  SRK024 in P2(1)/c
REM R1 =  0.0477 for    1432 Fo > 4sig(Fo)  and  0.0551 for all    1620 data
REM    137 parameters refined using      0 restraints
END
WGHT      0.0339      1.1811
REM Highest difference peak  0.305,  deepest hole -0.186,  1-sigma level  0.049
Q1    1   0.2342  0.0380  0.8686  11.00000  0.05    0.30
Q2    1   0.4973  0.0671  0.7424  11.00000  0.05    0.30
Q3    1   0.3279  0.0620  0.7747  11.00000  0.05    0.29
Q4    1   0.6746  0.0500  0.8043  11.00000  0.05    0.28
Q5    1   0.3617  0.1110  0.5854  11.00000  0.05    0.27
Q6    1   0.1441  0.1160  0.5944  11.00000  0.05    0.24
Q7    1   0.4595  0.1981  0.6158  11.00000  0.05    0.22
Q8    1   0.4275  0.1538  0.7788  11.00000  0.05    0.21
Q9    1   0.2389  0.2084  0.7441  11.00000  0.05    0.21
Q10   1   0.2934  0.2691  0.6791  11.00000  0.05    0.20
Q11   1   0.1382  0.1050  0.7404  11.00000  0.05    0.19
Q12   1   0.1586  0.2499  0.5953  11.00000  0.05    0.19
Q13   1   0.4781  0.0438  0.6359  11.00000  0.05    0.19
Q14   1   0.4209  0.2320  0.7075  11.00000  0.05    0.18
Q15   1   0.2484  0.1875  0.5319  11.00000  0.05    0.18
Q16   1   0.1062  0.1890  0.6711  11.00000  0.05    0.18
Q17   1   0.5527  0.1024  0.5434  11.00000  0.05    0.16
Q18   1   0.2607  0.1191  0.7984  11.00000  0.05    0.16
Q19   1   0.1843 -0.0060  0.7983  11.00000  0.05    0.15
Q20   1   0.2239  0.0149  0.7006  11.00000  0.05    0.14
Q21   1  -0.0689  0.1199  0.5942  11.00000  0.05    0.14
Q22   1   0.4725  0.0802  0.8225  11.00000  0.05    0.14
Q23   1   0.8832  0.0754  0.9178  11.00000  0.05    0.13
Q24   1   0.6538  0.1165  1.0017  11.00000  0.05    0.13
Q25   1   0.2282  0.0452  0.6007  11.00000  0.05    0.13
  REM The information below was added by Olex2.
  REM
  REM R1 = 0.0477 for 1432 Fo > 4sig(Fo) and 0.0551 for all 7652 data
  REM n/a parameters refined using n/a restraints
  REM Highest difference peak 0.30, deepest hole -0.19
  REM Mean Shift 0, Max Shift 0.000.
  REM +++ Tabular Listing of Refinement Information +++
  REM R1_all = 0.0551
  REM R1_gt = 0.0477
  REM wR_ref = 0.1106
  REM GOOF = 1.096
  REM Shift_max = 0.000
  REM Shift_mean = 0
  REM Reflections_all = 7652
  REM Reflections_gt = 1432
  REM Parameters = n/a
  REM Hole = -0.19
  REM Peak = 0.30
  REM Flack = n/a
;
