# Supplementary material for: 7-Meth­oxy­penta­cyclo­[5.4.0.02,6.03,10.05,9]undec­ane-8,11-dione
Source: IUCrdata. 2020 Oct 20;5(Pt 10):x201380. doi: 10.1107/S2414314620013802 (PMC9462166; doi:10.1107/S2414314620013802)
Supplement: Supplementary file 2 [file x-05-x201380-Isup3.hkl]

data_I                                                                          
_shelx_title ' SRK024 in P2(1)/c'                                               
_shelx_refln_list_code          4                                               
_shelx_F_calc_maximum      111.16                                               
_exptl_crystal_F_000       432.00                                               
_reflns_d_resolution_high  0.8411                                               
                                                                                
loop_                                                                           
 _space_group_symop_operation_xyz                                               
 'x, y, z'                                                                      
 '-x, y+1/2, -z+1/2'                                                            
 '-x, -y, -z'                                                                   
 'x, -y-1/2, z-1/2'                                                             
                                                                                
_cell_length_a     6.3136                                                       
_cell_length_b    11.6138                                                       
_cell_length_c    12.6330                                                       
_cell_angle_alpha  90.000                                                       
_cell_angle_beta   95.292                                                       
_cell_angle_gamma  90.000                                                       
                                                                                
_shelx_F_squared_multiplier     1.000                                           
                                                                                
loop_                                                                           
 _refln_index_h                                                                 
 _refln_index_k                                                                 
 _refln_index_l                                                                 
 _refln_F_squared_calc                                                          
 _refln_F_squared_meas                                                          
 _refln_F_squared_sigma                                                         
 _refln_observed_status                                                         
   2   0   0       1767.92       1898.25        30.84 o                         
   3   0   0       4618.33       4836.49        15.39 o                         
   4   0   0        766.57        814.92         8.72 o                         
   5   0   0          8.66         10.53         2.19 o                         
   6   0   0         34.00         34.02         2.82 o                         
   7   0   0          0.26          2.64         2.66 o                         
   1   1   0       3278.33       3316.75        14.39 o                         
   2   1   0          5.38          6.30         0.74 o                         
   3   1   0        472.87        475.49         5.79 o                         
   4   1   0         99.21        109.22         2.21 o                         
   5   1   0         60.44         66.89         2.59 o                         
   6   1   0         15.27         16.93         1.89 o                         
   7   1   0         83.23         98.67         3.42 o                         
   1   2   0        210.93        222.76         2.09 o                         
   2   2   0       1149.88       1216.03         5.33 o                         
   3   2   0        619.36        632.08         3.61 o                         
   4   2   0       1193.86       1174.50         7.06 o                         
   5   2   0         25.15         30.51         1.81 o                         
   6   2   0          4.79         15.05         1.65 o                         
   7   2   0          4.65          5.76         2.76 o                         
   1   3   0       2042.03       1991.27         6.61 o                         
   2   3   0        169.43        155.25         2.23 o                         
   3   3   0        292.78        298.98         2.82 o                         
   4   3   0          8.84          7.87         1.15 o                         
   5   3   0         54.64         58.00         2.05 o                         
   6   3   0         31.33         30.19         2.28 o                         
   7   3   0          3.97          5.03         2.27 o                         
   1   4   0          1.40          5.24         0.91 o                         
   2   4   0        112.72        141.05         2.72 o                         
   3   4   0        253.84        263.86         4.25 o                         
   4   4   0          2.75          3.96         1.09 o                         
   5   4   0         42.06         49.22         1.54 o                         
   6   4   0         52.94         47.74         2.46 o                         
   7   4   0         22.03         22.92         2.62 o                         
   1   5   0        144.54        166.76         2.30 o                         
   2   5   0         69.88         74.48         5.03 o                         
   3   5   0        116.54        170.44         4.79 o                         
   4   5   0          2.92          2.96         1.24 o                         
   5   5   0          7.89         14.53         1.53 o                         
   6   5   0        148.76        148.55         4.89 o                         
   0   6   0        343.38        399.77         5.73 o                         
   1   6   0       1510.03       1568.50         8.12 o                         
   2   6   0        373.96        380.57         6.80 o                         
   3   6   0         25.22         29.98         1.98 o                         
   4   6   0          6.46          4.26         1.15 o                         
   5   6   0        162.10        145.17         5.67 o                         
   6   6   0          6.31          6.31         2.12 o                         
   1   7   0        474.65        463.03         9.44 o                         
   2   7   0       1291.53       1207.12        13.97 o                         
   3   7   0        156.58        159.69         4.51 o                         
   4   7   0         53.11         46.23         3.29 o                         
   5   7   0        334.38        297.27         5.15 o                         
   6   7   0          2.26          5.25         2.22 o                         
   0   8   0          8.48         14.37         2.30 o                         
   1   8   0         16.09         16.80         1.53 o                         
   2   8   0        291.21        282.46         4.49 o                         
   3   8   0         83.58         87.36         5.74 o                         
   4   8   0         53.11         39.97         3.36 o                         
   5   8   0          4.78         10.85         2.95 o                         
   6   8   0         19.79         18.29         2.33 o                         
   1   9   0        213.01        187.17         3.08 o                         
   2   9   0        107.70        120.27         4.10 o                         
   3   9   0         82.07         80.19         5.56 o                         
   4   9   0         35.06         44.98         5.04 o                         
   5   9   0          0.20          3.73         2.52 o                         
   0  10   0        542.73        574.01        13.32 o                         
   1  10   0        325.60        323.92         6.79 o                         
   2  10   0       1068.91        998.88        41.01 o                         
   3  10   0         34.93         45.95         3.60 o                         
   4  10   0          0.12          1.57         2.99 o                         
   5  10   0          5.77          8.29         3.49 o                         
   1  11   0         47.23         45.93         3.15 o                         
   2  11   0         36.12         35.55         3.44 o                         
   3  11   0         45.34         50.59         5.04 o                         
   4  11   0          3.84          6.42         3.37 o                         
   0  12   0         15.53         16.73         2.62 o                         
   1  12   0          0.34          3.08         2.07 o                         
   2  12   0          0.00          2.09         2.82 o                         
   3  12   0          6.86          5.30         3.30 o                         
   1  13   0         24.65         24.45         2.59 o                         
   2  13   0         20.50         23.63         3.47 o                         
  -7   1   1         38.71         41.23         2.39 o                         
  -6   1   1         53.25         51.43         2.25 o                         
  -5   1   1          7.34          5.27         1.69 o                         
  -4   1   1        832.43        853.52         6.25 o                         
  -3   1   1         35.22         64.77         2.94 o                         
  -2   1   1        390.61        425.64         6.05 o                         
  -1   1   1       2878.95       2939.80        12.47 o                         
   1   1   1          0.68          5.23         0.45 o                         
   2   1   1       4581.08       4433.87        30.83 o                         
   3   1   1        403.44        430.96         2.80 o                         
   4   1   1        550.59        592.73         8.54 o                         
   5   1   1        600.50        587.34         4.66 o                         
   6   1   1        299.31        279.64         3.72 o                         
   7   1   1         79.09         78.58         2.82 o                         
  -7   2   1         27.17         32.50         2.79 o                         
  -6   2   1         38.26         39.86         2.13 o                         
  -5   2   1        262.97        262.28         3.87 o                         
  -4   2   1        177.53        160.48         2.94 o                         
  -3   2   1         57.88         90.36         6.48 o                         
  -2   2   1       1559.15       1578.16         8.55 o                         
  -1   2   1       2838.57       2769.92        27.34 o                         
   0   2   1       8472.68       8887.58        50.97 o                         
   1   2   1        783.18        805.72         2.88 o                         
   2   2   1        327.94        329.11         2.71 o                         
   3   2   1        160.76        199.83         3.04 o                         
   4   2   1        296.69        303.04         5.19 o                         
   5   2   1         11.27         60.89         2.16 o                         
   6   2   1        229.50        212.66         3.30 o                         
   7   2   1          5.20          5.70         1.70 o                         
  -7   3   1         70.74         87.46         3.62 o                         
  -6   3   1        148.59        141.26         3.82 o                         
  -5   3   1         90.70         95.91         2.48 o                         
  -4   3   1          0.56          3.69         0.95 o                         
  -3   3   1          0.27          3.92         0.86 o                         
  -2   3   1       1325.60       1309.82         9.13 o                         
  -1   3   1        385.93        396.60         3.07 o                         
   0   3   1          0.78          6.48         0.57 o                         
   1   3   1        622.97        620.58         3.74 o                         
   2   3   1       2211.18       2199.01        10.02 o                         
   3   3   1       1290.44       1437.45         6.72 o                         
   4   3   1        199.62        196.29         2.58 o                         
   5   3   1         99.48         92.81         2.43 o                         
   6   3   1        520.15        521.85         7.01 o                         
   7   3   1         11.69         13.84         1.99 o                         
  -7   4   1          1.76          3.47         3.23 o                         
  -6   4   1        181.89        168.07         5.83 o                         
  -5   4   1          1.20          2.54         1.25 o                         
  -4   4   1        636.08        602.57         8.98 o                         
  -3   4   1        115.78        129.41         4.63 o                         
  -2   4   1        150.26        129.47         2.98 o                         
  -1   4   1       3399.74       3371.28        14.38 o                         
   0   4   1        777.37        890.45         3.96 o                         
   1   4   1       1159.93       1177.79         7.29 o                         
   2   4   1         13.11         26.67         0.75 o                         
   3   4   1       1182.19       1119.69         8.51 o                         
   4   4   1        750.40        756.21         8.36 o                         
   5   4   1        351.04        318.35         3.64 o                         
   6   4   1         26.30         18.09         1.90 o                         
   7   4   1          1.77          3.12         2.25 o                         
  -6   5   1         22.43         25.66         2.48 o                         
  -5   5   1        985.44        969.71         8.38 o                         
  -4   5   1          0.26          1.18         1.51 o                         
  -3   5   1       1039.77       1004.59        12.05 o                         
  -2   5   1        311.54        317.31         4.66 o                         
  -1   5   1         44.56         42.17         1.70 o                         
   0   5   1         15.83         29.81         1.62 o                         
   1   5   1        156.29        161.60         3.49 o                         
   2   5   1          0.63          2.93         0.70 o                         
   3   5   1         89.98         80.95         5.03 o                         
   4   5   1        178.49        148.70         2.61 o                         
   5   5   1         18.31         20.20         1.51 o                         
   6   5   1          2.85          6.93         2.63 o                         
  -6   6   1         24.71         27.12         2.59 o                         
  -5   6   1        190.60        179.09         3.97 o                         
  -4   6   1         28.99         18.17         2.63 o                         
  -3   6   1        503.37        475.25         6.58 o                         
  -2   6   1        281.11        304.96         5.22 o                         
  -1   6   1        217.55        209.60         3.92 o                         
   0   6   1       1095.61       1210.59        23.22 o                         
   1   6   1          4.99          4.31         1.27 o                         
   2   6   1        130.17        134.44         3.14 o                         
   3   6   1          9.12         19.30         1.35 o                         
   4   6   1        155.23        135.64         2.51 o                         
   5   6   1         23.11         23.49         1.72 o                         
   6   6   1         26.40         26.27         2.57 o                         
  -6   7   1         22.03         27.37         2.39 o                         
  -5   7   1          3.37          2.07         1.73 o                         
  -4   7   1          0.18          1.84         2.12 o                         
  -3   7   1         11.76         19.81         2.16 o                         
  -2   7   1         87.07         77.16         3.11 o                         
  -1   7   1        805.91        791.62         6.46 o                         
   0   7   1        443.45        489.72         8.13 o                         
   1   7   1         29.79         30.81         1.81 o                         
   2   7   1          0.86          1.79         1.10 o                         
   3   7   1        394.30        360.09         7.15 o                         
   4   7   1        725.91        690.31         5.51 o                         
   5   7   1         24.99         24.33         3.11 o                         
   6   7   1         28.47         35.16         2.84 o                         
  -6   8   1         18.99         24.17         2.38 o                         
  -5   8   1          0.47         -0.36         1.75 o                         
  -4   8   1        199.67        204.32         6.33 o                         
  -3   8   1        574.78        534.92         8.68 o                         
  -2   8   1         49.42         53.32         3.00 o                         
  -1   8   1        198.70        186.19         2.92 o                         
   0   8   1          5.50          9.50         1.83 o                         
   1   8   1         61.39         64.91         3.34 o                         
   2   8   1         18.07         23.97         1.51 o                         
   3   8   1         33.93         29.98         5.19 o                         
   4   8   1         20.30         17.77         4.19 o                         
   5   8   1          6.09          9.11         2.91 o                         
   6   8   1         14.64         15.77         2.59 o                         
  -5   9   1          0.86          1.59         1.82 o                         
  -4   9   1         11.91         12.51         2.55 o                         
  -3   9   1          8.46         16.39         2.95 o                         
  -2   9   1         98.98         92.29         3.75 o                         
  -1   9   1          3.54          5.32         1.53 o                         
   0   9   1        115.28        129.52         2.46 o                         
   1   9   1          2.02          1.78         1.77 o                         
   2   9   1         54.87         54.10         4.95 o                         
   3   9   1        671.20        635.62        12.85 o                         
   4   9   1        344.57        338.59        10.21 o                         
   5   9   1         20.77         20.93         4.88 o                         
  -5  10   1         21.66         16.91         3.68 o                         
  -4  10   1          1.89          5.20         3.11 o                         
  -3  10   1        156.96        141.93         4.90 o                         
  -2  10   1          9.40         30.47         8.62 o                         
  -1  10   1          5.43          6.92         1.73 o                         
   0  10   1        143.55        165.29         2.89 o                         
   1  10   1         66.80         63.54         2.38 o                         
   2  10   1        178.31        189.93         7.59 o                         
   3  10   1        265.76        244.06         8.94 o                         
   4  10   1         48.08         44.15         5.29 o                         
   5  10   1          3.47          1.29         4.56 o                         
  -4  11   1         67.58         65.37         4.45 o                         
  -3  11   1         49.92         64.43         4.07 o                         
  -2  11   1          3.09          4.19         2.76 o                         
  -1  11   1         26.49         28.66         2.88 o                         
   0  11   1        131.47        144.87         2.91 o                         
   1  11   1         18.62         23.01         2.32 o                         
   2  11   1        181.80        199.89         5.51 o                         
   3  11   1        279.63        240.99         9.25 o                         
   4  11   1         90.14         90.51         6.88 o                         
  -3  12   1          7.50          6.15         3.31 o                         
  -2  12   1          7.49          8.11         2.94 o                         
  -1  12   1         48.70         46.67         3.42 o                         
   0  12   1         62.84         57.08         2.48 o                         
   1  12   1         50.26         58.55         2.92 o                         
   2  12   1         12.04         14.61         3.18 o                         
   3  12   1         71.24         73.75         4.48 o                         
  -2  13   1        115.03        136.12         6.54 o                         
  -1  13   1         67.93         71.17         3.24 o                         
   0  13   1         27.77         25.40         3.31 o                         
   1  13   1          1.44          2.31         2.25 o                         
   2  13   1          5.53          9.77         2.60 o                         
  -7   0   2          0.00          0.98         2.66 o                         
  -6   0   2         10.32          9.76         2.46 o                         
  -5   0   2        107.01        114.54         3.56 o                         
  -4   0   2         49.03         53.03         3.29 o                         
  -3   0   2         31.83         24.93         2.30 o                         
  -2   0   2       1589.92       1593.07         9.33 o                         
  -1   0   2      12356.17      11937.84        77.96 o                         
   1   0   2       4636.42       4663.50        23.00 o                         
   2   0   2       2544.91       2592.03        22.15 o                         
   3   0   2        322.21        348.93         4.30 o                         
   4   0   2       1663.92       1651.50         8.79 o                         
   5   0   2        269.59        269.60         4.32 o                         
   6   0   2         25.14         31.59         2.46 o                         
   7   0   2        222.50        214.03         5.79 o                         
  -7   1   2         15.79         12.94         2.55 o                         
  -6   1   2        326.57        319.26         5.76 o                         
  -5   1   2        188.93        189.07         5.50 o                         
  -4   1   2         17.94         19.33         1.63 o                         
  -3   1   2         67.46         70.12         3.38 o                         
  -2   1   2          6.39         10.46         1.32 o                         
  -1   1   2        537.91        513.21         6.19 o                         
   0   1   2       2037.20       2098.87        17.19 o                         
   1   1   2        941.64        972.83         2.66 o                         
   2   1   2        729.20        782.90         4.89 o                         
   3   1   2        800.45        875.06         7.27 o                         
   4   1   2          8.08          8.15         1.06 o                         
   5   1   2         54.19         74.39         1.94 o                         
   6   1   2        148.08        134.39         3.97 o                         
   7   1   2          4.79          7.98         1.74 o                         
  -7   2   2         45.42         40.98         2.97 o                         
  -6   2   2        521.66        474.67         5.53 o                         
  -5   2   2        253.86        247.41         4.54 o                         
  -4   2   2        512.98        488.20         3.88 o                         
  -3   2   2          8.07          8.87         1.29 o                         
  -2   2   2       1207.68       1254.31         8.36 o                         
  -1   2   2        469.02        507.33         4.16 o                         
   0   2   2        469.26        465.21         2.77 o                         
   1   2   2        152.34        181.86         1.66 o                         
   2   2   2        156.90        184.40         1.82 o                         
   3   2   2        370.75        376.02         5.71 o                         
   4   2   2        161.87        162.61         2.01 o                         
   5   2   2         51.89         70.11         1.99 o                         
   6   2   2         18.99         38.77         2.12 o                         
   7   2   2        113.06        111.15         2.87 o                         
  -7   3   2         18.84         23.11         2.76 o                         
  -6   3   2         92.31        103.95         4.34 o                         
  -5   3   2         42.11         40.45         1.76 o                         
  -4   3   2         30.53         30.16         1.52 o                         
  -3   3   2        269.16        269.02        10.25 o                         
  -2   3   2         70.40         93.21         2.18 o                         
  -1   3   2         48.98         49.21         0.88 o                         
   0   3   2       3758.20       4086.16        30.45 o                         
   1   3   2         54.79         58.12         1.72 o                         
   2   3   2        304.13        280.02         2.46 o                         
   3   3   2       1279.51       1194.74         9.35 o                         
   4   3   2          3.58          3.08         1.25 o                         
   5   3   2          2.43          5.13         1.20 o                         
   6   3   2         21.64         19.56         1.67 o                         
   7   3   2         36.50         50.80         2.27 o                         
  -7   4   2          4.37          7.72         3.26 o                         
  -6   4   2         32.51         27.41         2.43 o                         
  -5   4   2         33.58         34.00         2.26 o                         
  -4   4   2        450.96        435.78         4.29 o                         
  -3   4   2         75.35         93.87         2.77 o                         
  -2   4   2        458.40        437.77         6.34 o                         
  -1   4   2        364.29        349.31         6.62 o                         
   0   4   2       2431.10       2623.89         6.92 o                         
   1   4   2       1464.12       1489.17        18.43 o                         
   2   4   2       1264.79       1276.65         6.54 o                         
   3   4   2        742.03        780.17         7.34 o                         
   4   4   2          0.50          3.21         1.31 o                         
   5   4   2          2.87          8.69         1.41 o                         
   6   4   2         24.47         23.56         1.77 o                         
  -6   5   2         12.65         16.82         2.86 o                         
  -5   5   2        204.61        198.96         4.26 o                         
  -4   5   2        222.40        224.50         8.08 o                         
  -3   5   2        219.84        198.46         5.84 o                         
  -2   5   2        628.58        648.55         6.45 o                         
  -1   5   2        197.97        198.53         2.73 o                         
   0   5   2        214.30        236.52         7.71 o                         
   1   5   2         55.01         38.64         1.39 o                         
   2   5   2        229.07        211.22         2.59 o                         
   3   5   2        363.68        369.51         5.27 o                         
   4   5   2         23.79         21.24         1.56 o                         
   5   5   2        144.63        149.11         3.95 o                         
   6   5   2        325.82        341.76         4.29 o                         
  -6   6   2          1.04          3.46         2.03 o                         
  -5   6   2         50.94         54.72         2.38 o                         
  -4   6   2        105.62        101.37         2.54 o                         
  -3   6   2        178.78        177.62         3.54 o                         
  -2   6   2       1050.23       1062.65        12.11 o                         
  -1   6   2       1136.06       1153.37        22.47 o                         
   0   6   2         50.51         40.99         1.90 o                         
   1   6   2        139.99        148.59         2.99 o                         
   2   6   2        506.40        512.45         5.64 o                         
   3   6   2        141.86        125.89         3.18 o                         
   4   6   2         17.25          9.99         1.43 o                         
   5   6   2        193.69        165.20         4.45 o                         
   6   6   2         36.68         27.10         2.31 o                         
  -6   7   2         13.67         13.72         2.40 o                         
  -5   7   2         48.92         59.70         2.48 o                         
  -4   7   2        180.42        169.94         5.91 o                         
  -3   7   2         12.87         31.89         2.34 o                         
  -2   7   2          0.26          2.00         0.52 o                         
  -1   7   2        442.96        423.56        11.32 o                         
   0   7   2        227.63        240.60         3.83 o                         
   1   7   2        490.70        490.87         4.25 o                         
   2   7   2       1500.43       1429.73         6.86 o                         
   3   7   2         39.30         26.80         3.45 o                         
   4   7   2         69.87         55.89         2.17 o                         
   5   7   2         42.34         43.84         2.85 o                         
   6   7   2         22.35         26.04         3.74 o                         
  -6   8   2         37.28         40.26         3.36 o                         
  -5   8   2         19.52         11.82         1.91 o                         
  -4   8   2        648.63        656.84        11.46 o                         
  -3   8   2          0.24          3.29         2.03 o                         
  -2   8   2          2.51          1.05         0.76 o                         
  -1   8   2         18.30         14.03         1.08 o                         
   0   8   2          5.50          9.41         1.88 o                         
   1   8   2         18.33         24.15         2.05 o                         
   2   8   2        169.47        185.89         3.79 o                         
   3   8   2        100.60        100.84         6.98 o                         
   4   8   2         72.35         72.13         5.55 o                         
   5   8   2          8.70         27.71         5.09 o                         
  -5   9   2          3.91          4.90         2.60 o                         
  -4   9   2          0.15          2.49         2.31 o                         
  -3   9   2         54.79         92.14        15.95 o                         
  -2   9   2        234.93        199.93         4.91 o                         
  -1   9   2        170.27        168.43         2.95 o                         
   0   9   2          5.95          5.57         2.03 o                         
   1   9   2        350.86        335.47         5.72 o                         
   2   9   2        166.04        211.48        26.19 o                         
   3   9   2          5.10          3.41         3.77 o                         
   4   9   2         14.93         17.07         4.59 o                         
   5   9   2         23.94         24.51         4.91 o                         
  -5  10   2          1.93          3.58         2.75 o                         
  -4  10   2          0.01          2.96         3.09 o                         
  -3  10   2        262.22        236.47         5.93 o                         
  -2  10   2         79.07         83.23         3.96 o                         
  -1  10   2        608.00        560.68         5.67 o                         
   0  10   2          8.04          9.50         1.86 o                         
   1  10   2        130.65        143.47         5.23 o                         
   2  10   2        665.29        663.25        13.13 o                         
   3  10   2        102.98         99.15         6.38 o                         
   4  10   2          8.57          5.65         4.32 o                         
  -4  11   2         56.47         55.86         6.03 o                         
  -3  11   2         25.42         34.00         8.09 o                         
  -2  11   2         60.90         45.80         3.53 o                         
  -1  11   2          6.76          7.95         2.50 o                         
   0  11   2         54.73         46.22         2.12 o                         
   1  11   2         17.43         12.17         1.92 o                         
   2  11   2        131.54        128.55         7.13 o                         
   3  11   2         15.06         13.59         4.74 o                         
   4  11   2         13.18         14.65         4.92 o                         
  -3  12   2         19.40         25.52         3.69 o                         
  -2  12   2          4.30          5.11         2.88 o                         
  -1  12   2          0.58          4.66         2.53 o                         
   0  12   2         71.59         73.30         2.52 o                         
   1  12   2         37.28         40.13         2.75 o                         
   2  12   2         32.91         41.89         3.44 o                         
   3  12   2          8.48         32.47         5.75 o                         
  -2  13   2         13.62         12.60         3.31 o                         
  -1  13   2         17.43         20.21         2.54 o                         
   0  13   2          2.44          2.78         2.81 o                         
   1  13   2          2.23          5.48         2.34 o                         
   2  13   2         16.65         16.23         2.65 o                         
  -7   1   3         83.00        103.74         3.72 o                         
  -6   1   3         21.84         23.07         2.04 o                         
  -5   1   3          0.01         25.33         2.95 o                         
  -4   1   3          8.31          6.42         1.51 o                         
  -3   1   3        111.45         99.66        15.47 o                         
  -2   1   3       2163.04       1931.05        23.18 o                         
  -1   1   3         96.27         83.01         2.38 o                         
   0   1   3       1870.50       1813.50        30.34 o                         
   1   1   3        313.79        337.03         4.52 o                         
   2   1   3        825.67        744.03         4.71 o                         
   3   1   3         96.33        116.90         1.57 o                         
   4   1   3          0.62          2.53         0.98 o                         
   5   1   3        103.94        100.75         2.06 o                         
   6   1   3          1.25          2.83         1.33 o                         
   7   1   3          0.12          1.39         1.65 o                         
  -7   2   3         60.17         70.34         3.45 o                         
  -6   2   3          1.71          5.18         2.09 o                         
  -5   2   3        924.27        913.90        17.71 o                         
  -4   2   3       1170.91       1124.41         6.64 o                         
  -3   2   3        243.58        258.70         7.33 o                         
  -2   2   3        679.08        675.08         9.57 o                         
  -1   2   3       2951.55       2849.03        21.14 o                         
   0   2   3          9.79         12.55         0.80 o                         
   1   2   3         19.55         22.95         0.89 o                         
   2   2   3        162.22        152.27         3.00 o                         
   3   2   3         17.22         13.67         0.89 o                         
   4   2   3         43.62         43.25         1.29 o                         
   5   2   3        456.96        428.57         3.79 o                         
   6   2   3         22.94         23.21         1.74 o                         
   7   2   3          6.29          9.29         1.75 o                         
  -7   3   3         57.45         68.08         5.25 o                         
  -6   3   3         47.27         59.59         3.92 o                         
  -5   3   3        118.55        108.21         2.71 o                         
  -4   3   3          1.50          4.00         1.34 o                         
  -3   3   3        572.88        611.94         3.53 o                         
  -2   3   3         75.66         79.10         2.10 o                         
  -1   3   3       1468.99       1498.20        13.75 o                         
   0   3   3        163.70        150.15         1.62 o                         
   1   3   3        466.79        485.30         6.68 o                         
   2   3   3       1149.94       1140.41         5.06 o                         
   3   3   3          7.08         10.77         0.97 o                         
   4   3   3        320.06        322.44         3.15 o                         
   5   3   3         63.27         75.60         1.89 o                         
   6   3   3         53.83         63.40         2.16 o                         
   7   3   3         14.87         18.33         2.22 o                         
  -7   4   3          3.08          8.37         3.27 o                         
  -6   4   3         96.20         90.71         4.30 o                         
  -5   4   3        187.73        198.17         5.20 o                         
  -4   4   3        436.53        397.48         3.30 o                         
  -3   4   3         35.35         64.35         2.82 o                         
  -2   4   3         89.10        110.14         2.18 o                         
  -1   4   3       1464.93       1357.14         7.34 o                         
   0   4   3        147.12        158.77         2.08 o                         
   1   4   3        199.21        213.75         2.57 o                         
   2   4   3         12.49         14.66         1.45 o                         
   3   4   3        120.01        113.69         1.87 o                         
   4   4   3          1.98          2.82         1.34 o                         
   5   4   3         24.94         39.40         2.29 o                         
   6   4   3          0.79          1.72         1.49 o                         
  -6   5   3         40.70         45.24         3.79 o                         
  -5   5   3         88.73         92.73         3.17 o                         
  -4   5   3         26.84         25.98         1.69 o                         
  -3   5   3         44.61         57.17         2.37 o                         
  -2   5   3          8.33          8.18         1.22 o                         
  -1   5   3        326.44        344.26         6.29 o                         
   0   5   3        257.55        294.89         2.79 o                         
   1   5   3        135.91        146.68         2.33 o                         
   2   5   3        384.04        368.05         6.20 o                         
   3   5   3         16.13         20.29         1.85 o                         
   4   5   3        389.39        372.86         4.90 o                         
   5   5   3          0.21          3.11         1.61 o                         
   6   5   3        279.69        313.30         4.21 o                         
  -6   6   3          0.25          2.78         2.98 o                         
  -5   6   3        146.04        127.95         4.12 o                         
  -4   6   3         37.38         34.72         1.85 o                         
  -3   6   3        124.87        115.14         2.25 o                         
  -2   6   3       1193.50       1085.01        15.70 o                         
  -1   6   3        162.23        169.81         4.61 o                         
   0   6   3        523.61        604.89         5.00 o                         
   1   6   3         12.11         15.30         1.15 o                         
   2   6   3        138.33        146.25         4.16 o                         
   3   6   3        105.54        139.50         3.17 o                         
   4   6   3         55.80         46.56         2.22 o                         
   5   6   3          7.49          7.07         1.66 o                         
   6   6   3         25.67         25.79         2.35 o                         
  -6   7   3          1.28          2.68         3.24 o                         
  -5   7   3         46.22         42.67         2.23 o                         
  -4   7   3        433.43        406.19         6.59 o                         
  -3   7   3          0.04          3.61         1.88 o                         
  -2   7   3          0.13          3.45         1.79 o                         
  -1   7   3        578.52        584.54        19.78 o                         
   0   7   3        570.22        607.19         5.24 o                         
   1   7   3        123.22        113.37         2.03 o                         
   2   7   3        348.23        366.62         5.85 o                         
   3   7   3        154.39        135.02         3.87 o                         
   4   7   3         39.53         44.02         2.51 o                         
   5   7   3         14.74          7.49         2.79 o                         
   6   7   3         48.22         50.91         2.81 o                         
  -6   8   3          0.86          1.61         3.46 o                         
  -5   8   3         50.17         45.26         3.09 o                         
  -4   8   3        123.08        116.47         2.77 o                         
  -3   8   3         15.97         19.49         2.64 o                         
  -2   8   3        161.23        147.62         4.15 o                         
  -1   8   3         77.12         68.65         2.91 o                         
   0   8   3         62.79         71.82         2.63 o                         
   1   8   3        706.71        679.97         4.71 o                         
   2   8   3        408.87        376.55         4.21 o                         
   3   8   3         85.07         82.61         3.63 o                         
   4   8   3         22.20         27.04         3.11 o                         
   5   8   3          1.81          1.38         2.82 o                         
  -5   9   3          5.50          9.89         2.72 o                         
  -4   9   3        506.30        499.06        10.41 o                         
  -3   9   3         15.17         16.35         2.32 o                         
  -2   9   3       1274.97       1234.13        12.37 o                         
  -1   9   3         42.87         44.52         2.83 o                         
   0   9   3        138.13        150.81         3.77 o                         
   1   9   3        182.93        171.16         3.22 o                         
   2   9   3         74.84         69.68         2.74 o                         
   3   9   3        283.42        253.71         5.85 o                         
   4   9   3          0.29          1.63         2.70 o                         
   5   9   3          2.96          7.37         4.36 o                         
  -5  10   3          0.00          2.00         2.62 o                         
  -4  10   3          9.39         10.88         2.60 o                         
  -3  10   3          0.85          5.43         2.83 o                         
  -2  10   3          1.19         12.96         2.89 o                         
  -1  10   3         86.19         91.69         3.67 o                         
   0  10   3          2.69          3.70         2.03 o                         
   1  10   3         18.97         18.05         1.97 o                         
   2  10   3        164.14        177.46         7.73 o                         
   3  10   3         42.50         43.87         5.26 o                         
   4  10   3          0.82          6.93         4.46 o                         
  -4  11   3          0.04          3.87         3.32 o                         
  -3  11   3         39.60         38.83         3.64 o                         
  -2  11   3         97.54         91.08         4.10 o                         
  -1  11   3         91.38         83.88         7.85 o                         
   0  11   3        145.66        174.68         6.20 o                         
   1  11   3        256.25        249.68         5.84 o                         
   2  11   3         16.88         19.66         2.75 o                         
   3  11   3        164.89        158.99         7.98 o                         
   4  11   3          1.56          5.00         4.68 o                         
  -3  12   3        510.76        549.49        14.89 o                         
  -2  12   3         96.60         92.16         6.74 o                         
  -1  12   3          0.51          2.13         2.72 o                         
   0  12   3         11.56          9.45         1.82 o                         
   1  12   3         71.37         63.38         7.47 o                         
   2  12   3          9.42         16.78         5.02 o                         
   3  12   3         27.46         28.44         5.48 o                         
  -2  13   3          0.04          4.07         3.10 o                         
  -1  13   3         96.76         90.59         4.30 o                         
   0  13   3          1.50          2.56         2.82 o                         
   1  13   3         25.37         33.24         2.77 o                         
  -7   0   4          7.10          7.14         2.81 o                         
  -6   0   4        273.47        263.65         6.88 o                         
  -5   0   4        949.23        977.50        11.77 o                         
  -4   0   4        379.83        391.07         7.01 o                         
  -3   0   4        735.05        731.82         8.40 o                         
  -2   0   4       2417.42       2258.84        13.08 o                         
  -1   0   4       7794.86       7263.57        87.06 o                         
   0   0   4       2506.98       2568.94        13.22 o                         
   1   0   4       3496.46       3408.85        36.50 o                         
   2   0   4        126.56        118.27         1.95 o                         
   3   0   4       3152.37       3253.05        10.86 o                         
   4   0   4        433.69        392.60         4.79 o                         
   5   0   4        183.13        191.68         5.08 o                         
   6   0   4          7.21          3.35         1.98 o                         
   7   0   4        182.82        179.80         4.58 o                         
  -7   1   4        188.82        182.33         4.65 o                         
  -6   1   4        105.50        110.42         4.96 o                         
  -5   1   4        453.08        440.56         8.81 o                         
  -4   1   4         99.57         93.80         2.85 o                         
  -3   1   4          0.51          5.90         1.62 o                         
  -2   1   4         92.92        100.83        10.86 o                         
  -1   1   4         81.56         91.72        11.20 o                         
   0   1   4        115.15        125.23         6.44 o                         
   1   1   4        639.14        634.97        20.46 o                         
   2   1   4          6.29         11.18         0.60 o                         
   3   1   4         24.00         31.08         0.99 o                         
   4   1   4         15.82         15.26         1.13 o                         
   5   1   4        150.50        121.09         2.24 o                         
   6   1   4         10.31         12.48         1.51 o                         
   7   1   4         19.55         26.90         2.31 o                         
  -7   2   4         29.65         30.42         2.89 o                         
  -6   2   4        877.76        858.53        12.06 o                         
  -5   2   4        252.23        244.51         3.88 o                         
  -4   2   4          0.00          0.83         1.48 o                         
  -3   2   4         32.98         31.35         1.57 o                         
  -2   2   4        456.77        407.22         4.29 o                         
  -1   2   4        651.61        619.95        11.39 o                         
   0   2   4          0.74          8.68         0.86 o                         
   1   2   4        198.25        181.82         3.32 o                         
   2   2   4         68.39        100.70         8.19 o                         
   3   2   4          3.41          9.23         1.08 o                         
   4   2   4         38.66         35.44         1.45 o                         
   5   2   4        139.34        145.63         2.41 o                         
   6   2   4          9.69          6.33         1.52 o                         
  -7   3   4         47.79         46.02         4.82 o                         
  -6   3   4          5.77          8.97         2.99 o                         
  -5   3   4          5.50          6.46         1.70 o                         
  -4   3   4        764.61        707.07         5.31 o                         
  -3   3   4         82.13         65.74         1.84 o                         
  -2   3   4        214.83        207.67         4.99 o                         
  -1   3   4        984.48       1055.10         4.88 o                         
   0   3   4         65.98         42.19         1.28 o                         
   1   3   4        688.03        618.40         4.86 o                         
   2   3   4        564.00        548.78         5.95 o                         
   3   3   4        108.66         92.48         1.50 o                         
   4   3   4        297.75        289.39         2.80 o                         
   5   3   4        124.59        121.51         2.23 o                         
   6   3   4         21.43         24.30         2.09 o                         
  -7   4   4        162.83        181.83         6.02 o                         
  -6   4   4        128.00        131.84         4.87 o                         
  -5   4   4         65.72         65.40         4.93 o                         
  -4   4   4        188.15        169.86         2.94 o                         
  -3   4   4         60.00         52.12         1.81 o                         
  -2   4   4         44.09         34.11         1.26 o                         
  -1   4   4          0.81          3.11         0.90 o                         
   0   4   4        162.59        157.64         6.15 o                         
   1   4   4         67.29         88.59         2.23 o                         
   2   4   4        367.05        410.94         8.80 o                         
   3   4   4         75.58         77.81         2.71 o                         
   4   4   4        126.82        125.69         2.18 o                         
   5   4   4         16.60         28.02         1.59 o                         
   6   4   4         33.68         28.36         2.20 o                         
  -6   5   4          6.44         12.78         3.38 o                         
  -5   5   4          7.65         14.44         2.99 o                         
  -4   5   4          2.26          5.95         0.85 o                         
  -3   5   4        166.28        157.46         4.23 o                         
  -2   5   4        298.65        299.00         2.84 o                         
  -1   5   4        188.63        206.98         3.70 o                         
   0   5   4        208.67        246.06         3.60 o                         
   1   5   4        736.01        698.06         9.55 o                         
   2   5   4        415.89        453.88        10.86 o                         
   3   5   4         26.12         32.13         1.83 o                         
   4   5   4         70.99         67.05         4.02 o                         
   5   5   4          4.61          7.07         1.67 o                         
   6   5   4         82.16         97.01         2.75 o                         
  -6   6   4          0.24          1.54         2.98 o                         
  -5   6   4         33.57         39.46         6.94 o                         
  -4   6   4        125.07        115.44         2.52 o                         
  -3   6   4        191.44        194.61         2.62 o                         
  -2   6   4          5.17          2.96         0.63 o                         
  -1   6   4         38.56         37.53         1.17 o                         
   0   6   4         23.87         21.70         1.26 o                         
   1   6   4         53.05         58.70         2.84 o                         
   2   6   4          0.80          3.32         1.37 o                         
   3   6   4          0.18          7.86         1.76 o                         
   4   6   4         96.96         97.48         2.91 o                         
   5   6   4         42.17         39.33         2.45 o                         
   6   6   4         43.11         36.04         2.56 o                         
  -6   7   4         14.64         17.77         3.71 o                         
  -5   7   4         24.99         26.44         3.43 o                         
  -4   7   4         14.48         15.98         1.52 o                         
  -3   7   4         18.11         24.34         1.37 o                         
  -2   7   4          1.51          2.46         1.63 o                         
  -1   7   4         70.18         65.01         1.62 o                         
   0   7   4          2.99          4.35         1.09 o                         
   1   7   4          0.73          1.08         1.08 o                         
   2   7   4         54.23         59.48         2.64 o                         
   3   7   4         40.94         53.61         2.45 o                         
   4   7   4         25.51         18.69         1.96 o                         
   5   7   4          0.26          3.63         2.75 o                         
  -5   8   4        384.78        379.39         6.35 o                         
  -4   8   4        390.86        378.11         5.85 o                         
  -3   8   4          1.72          6.72         1.15 o                         
  -2   8   4        127.86        141.13         4.62 o                         
  -1   8   4          8.13          5.75         1.94 o                         
   0   8   4        150.49        171.64         2.83 o                         
   1   8   4         32.28         28.74         1.54 o                         
   2   8   4         68.47         71.85         2.37 o                         
   3   8   4        460.20        434.74        17.59 o                         
   4   8   4        116.87        118.77         3.26 o                         
   5   8   4         93.00         86.54         4.47 o                         
  -5   9   4          0.09          1.82         2.54 o                         
  -4   9   4        135.08        130.79         6.41 o                         
  -3   9   4         65.21         60.74         2.96 o                         
  -2   9   4          3.13          4.01         2.48 o                         
  -1   9   4         11.91         12.00         2.27 o                         
   0   9   4        117.16        111.22         3.40 o                         
   1   9   4          2.24          2.75         1.31 o                         
   2   9   4        277.88        295.62         4.42 o                         
   3   9   4        111.35        144.35         9.90 o                         
   4   9   4          1.75          1.80         2.68 o                         
   5   9   4          6.52         13.49         3.29 o                         
  -4  10   4         45.87         55.49         3.22 o                         
  -3  10   4          4.35         10.67         2.91 o                         
  -2  10   4        428.81        383.90         6.76 o                         
  -1  10   4         33.67         29.80         4.51 o                         
   0  10   4         30.63         32.83         4.56 o                         
   1  10   4       1767.75       1731.81         9.82 o                         
   2  10   4        789.60        762.95         8.66 o                         
   3  10   4        165.67        156.08         5.08 o                         
   4  10   4          2.53          1.89         2.89 o                         
  -4  11   4         18.31         21.35         3.69 o                         
  -3  11   4        105.39         95.06         4.53 o                         
  -2  11   4        180.84        162.98         5.73 o                         
  -1  11   4         70.52         68.80         3.52 o                         
   0  11   4        111.84        110.86         9.06 o                         
   1  11   4          1.92          3.35         1.81 o                         
   2  11   4          1.68          2.92         2.39 o                         
   3  11   4         29.97         32.27         5.20 o                         
  -3  12   4         46.05         52.55         4.09 o                         
  -2  12   4          9.29         10.93         2.92 o                         
  -1  12   4          1.59          1.98         2.67 o                         
   0  12   4          9.69         14.84         2.25 o                         
   1  12   4          0.01         -0.51         2.56 o                         
   2  12   4         57.49         70.83         6.36 o                         
  -1  13   4         31.71         28.88         3.32 o                         
   0  13   4          0.28          1.62         2.89 o                         
   1  13   4          0.19          2.56         2.83 o                         
  -7   1   5          2.22          2.09         2.43 o                         
  -6   1   5         16.71         19.00         2.23 o                         
  -5   1   5         34.81         43.51         2.33 o                         
  -4   1   5         76.32         83.20         2.87 o                         
  -3   1   5        198.86        183.86         5.38 o                         
  -2   1   5         78.28         85.96         2.47 o                         
  -1   1   5        516.25        442.54         5.26 o                         
   0   1   5        312.57        255.44         3.81 o                         
   1   1   5        407.33        384.18         4.55 o                         
   2   1   5          4.05         11.76         1.10 o                         
   3   1   5         16.56         13.51         0.86 o                         
   4   1   5        204.99        200.97         2.98 o                         
   5   1   5        276.11        253.71         3.04 o                         
   6   1   5          2.25         10.50         1.71 o                         
  -7   2   5         19.13         19.68         3.54 o                         
  -6   2   5        119.86        128.25         3.42 o                         
  -5   2   5        554.33        564.05         7.44 o                         
  -4   2   5         23.49         26.65         1.89 o                         
  -3   2   5        169.53        168.49         2.79 o                         
  -2   2   5       3019.79       2897.74        38.19 o                         
  -1   2   5        159.02        161.20         3.00 o                         
   0   2   5       2691.31       2888.70         8.59 o                         
   1   2   5          1.21          5.65         3.28 o                         
   2   2   5         13.22         14.16         1.11 o                         
   3   2   5        516.21        519.77         3.10 o                         
   4   2   5          0.20          1.63         0.99 o                         
   5   2   5         89.54         93.84         3.02 o                         
   6   2   5        153.31        157.72         3.21 o                         
  -7   3   5          5.09          9.17         3.36 o                         
  -6   3   5          9.26         10.40         2.98 o                         
  -5   3   5         18.67         25.42         2.42 o                         
  -4   3   5        184.60        186.56         3.15 o                         
  -3   3   5        156.17        131.84         2.51 o                         
  -2   3   5         92.83        109.52         2.53 o                         
  -1   3   5        476.61        532.61         3.98 o                         
   0   3   5       1455.94       1495.14         7.72 o                         
   1   3   5        273.63        263.18         2.63 o                         
   2   3   5        259.55        286.22         2.96 o                         
   3   3   5          2.54          6.39         0.80 o                         
   4   3   5         32.92         27.04         1.25 o                         
   5   3   5        231.53        216.90         3.02 o                         
   6   3   5          1.19          2.41         1.77 o                         
  -6   4   5         69.96         73.53         4.17 o                         
  -5   4   5        528.55        508.84         7.81 o                         
  -4   4   5          5.44          8.44         1.55 o                         
  -3   4   5         51.22         53.50         2.54 o                         
  -2   4   5       1378.23       1310.41         6.57 o                         
  -1   4   5        650.83        627.22         4.66 o                         
   0   4   5          6.93         11.48         0.83 o                         
   1   4   5          7.54          7.71         2.53 o                         
   2   4   5         64.89         58.70         1.66 o                         
   3   4   5         16.13         22.92         1.03 o                         
   4   4   5        518.94        483.22         4.94 o                         
   5   4   5         36.45         35.73         2.10 o                         
   6   4   5          3.88          4.35         1.89 o                         
  -6   5   5         77.63         85.64         5.74 o                         
  -5   5   5         62.53         62.56         3.74 o                         
  -4   5   5        621.63        589.40        11.89 o                         
  -3   5   5          7.61          7.50         0.80 o                         
  -2   5   5        827.01        798.18        10.11 o                         
  -1   5   5          2.90          4.30         0.81 o                         
   0   5   5        596.57        685.23         5.54 o                         
   1   5   5         44.31         36.98         2.23 o                         
   2   5   5        305.04        277.44         8.87 o                         
   3   5   5        232.26        221.94         3.64 o                         
   4   5   5         57.51         51.07         2.03 o                         
   5   5   5        326.71        317.77         5.16 o                         
   6   5   5          2.17          2.33         1.92 o                         
  -6   6   5          7.86         11.15         3.36 o                         
  -5   6   5          6.69          8.77         2.89 o                         
  -4   6   5         80.45         73.29         3.72 o                         
  -3   6   5        191.46        194.80         3.52 o                         
  -2   6   5         35.80         30.43         1.77 o                         
  -1   6   5         23.51         13.19         1.01 o                         
   0   6   5          5.98          8.10         1.12 o                         
   1   6   5          5.70          3.40         1.09 o                         
   2   6   5         28.34         49.03         2.31 o                         
   3   6   5         31.24         71.07         7.19 o                         
   4   6   5         21.87         22.75         1.73 o                         
   5   6   5        204.97        201.73         4.33 o                         
   6   6   5          0.21          2.73         2.37 o                         
  -6   7   5        172.63        187.91         6.13 o                         
  -5   7   5          8.24          9.81         3.01 o                         
  -4   7   5          5.51          4.25         2.12 o                         
  -3   7   5        278.51        303.48         4.74 o                         
  -2   7   5        153.32        159.40         3.31 o                         
  -1   7   5          1.42          1.96         1.03 o                         
   0   7   5         11.82         12.77         1.33 o                         
   1   7   5       1066.97       1077.33         6.22 o                         
   2   7   5        558.01        558.82         4.17 o                         
   3   7   5        197.82        175.02         3.68 o                         
   4   7   5        266.36        235.73         4.37 o                         
   5   7   5          1.32          3.65         2.02 o                         
  -5   8   5          0.18          1.11         2.98 o                         
  -4   8   5          7.33          8.89         2.32 o                         
  -3   8   5        233.94        241.18         4.51 o                         
  -2   8   5         49.30         51.08         2.44 o                         
  -1   8   5        124.63        119.43         2.43 o                         
   0   8   5        197.75        240.18         4.47 o                         
   1   8   5        140.16        156.04         3.22 o                         
   2   8   5         38.55         33.86         2.00 o                         
   3   8   5          1.95          2.49         2.46 o                         
   4   8   5          1.19          2.52         1.84 o                         
   5   8   5          0.83          3.19         2.84 o                         
  -5   9   5          9.24         10.49         2.75 o                         
  -4   9   5        174.31        172.01         4.50 o                         
  -3   9   5        640.44        663.02         7.27 o                         
  -2   9   5       1045.04        983.35        14.80 o                         
  -1   9   5         18.26         19.38         2.45 o                         
   0   9   5        250.73        253.49         3.76 o                         
   1   9   5        519.24        477.19         6.93 o                         
   2   9   5          1.57          2.34         1.33 o                         
   3   9   5         56.21         58.81         4.76 o                         
   4   9   5         10.29         10.20         2.91 o                         
  -4  10   5         31.86         23.76         3.22 o                         
  -3  10   5          0.01          6.20         2.84 o                         
  -2  10   5          5.67          9.82         2.74 o                         
  -1  10   5         37.06         32.83         2.85 o                         
   0  10   5         65.47         71.45         3.26 o                         
   1  10   5         36.76         43.24         1.99 o                         
   2  10   5          3.62          5.68         2.58 o                         
   3  10   5         67.15         70.63         4.03 o                         
   4  10   5         53.63         51.21         6.47 o                         
  -4  11   5         40.88         53.45         4.95 o                         
  -3  11   5         52.35         51.11         3.82 o                         
  -2  11   5         24.07         25.79         3.12 o                         
  -1  11   5         45.93         45.51         3.04 o                         
   0  11   5          8.11          7.87         2.37 o                         
   1  11   5         54.14         53.06         2.54 o                         
   2  11   5         45.46         62.73         5.90 o                         
   3  11   5         12.92         14.86         3.02 o                         
  -2  12   5          3.40          2.39         2.84 o                         
  -1  12   5          2.63          3.18         2.65 o                         
   0  12   5         49.78         52.43         2.88 o                         
   1  12   5         16.65         18.76         5.00 o                         
   2  12   5         17.62         25.29         5.42 o                         
   0  13   5          4.36          8.05         3.00 o                         
  -7   0   6         29.94         39.98         3.57 o                         
  -6   0   6         10.91         10.12         2.81 o                         
  -5   0   6         45.19         47.93         4.03 o                         
  -4   0   6        463.69        467.47         8.37 o                         
  -3   0   6          9.64         20.11         3.02 o                         
  -2   0   6        388.52        408.44         6.94 o                         
  -1   0   6       3258.87       3113.42        17.81 o                         
   0   0   6       3039.62       3187.60        18.30 o                         
   1   0   6       2169.99       2016.25        15.29 o                         
   2   0   6         43.22         37.77         2.17 o                         
   3   0   6        423.91        479.38         7.07 o                         
   4   0   6       1019.75        970.23         7.69 o                         
   5   0   6        520.51        454.55         9.23 o                         
   6   0   6         57.99         72.88         4.38 o                         
  -7   1   6         29.64         40.44         3.12 o                         
  -6   1   6         84.53         95.36         3.20 o                         
  -5   1   6          5.87          6.42         1.88 o                         
  -4   1   6          9.17          5.23         2.07 o                         
  -3   1   6        127.88        128.24         3.50 o                         
  -2   1   6          3.03          2.96         1.68 o                         
  -1   1   6       1170.99       1257.79        18.30 o                         
   0   1   6         54.80         65.28         2.51 o                         
   1   1   6        112.90        121.44         1.53 o                         
   2   1   6        373.19        353.08         3.61 o                         
   3   1   6         89.20         95.23         1.79 o                         
   4   1   6         20.27         28.55         1.37 o                         
   5   1   6         35.49         45.41         1.95 o                         
   6   1   6          0.81          2.73         1.91 o                         
  -7   2   6         14.29         17.50         3.42 o                         
  -6   2   6          6.99         10.47         2.17 o                         
  -5   2   6         72.07         66.32         3.01 o                         
  -4   2   6          1.64          3.24         1.61 o                         
  -3   2   6        379.44        378.47         5.51 o                         
  -2   2   6        263.21        252.42         5.73 o                         
  -1   2   6         39.19         32.91         2.13 o                         
   0   2   6        199.61        206.95         2.40 o                         
   1   2   6       1221.28       1170.82        11.29 o                         
   2   2   6        159.90        178.20         2.29 o                         
   3   2   6          3.56          4.19         1.28 o                         
   4   2   6        290.77        268.76         3.29 o                         
   5   2   6         19.45         26.31         1.75 o                         
   6   2   6          7.66         20.42         1.92 o                         
  -6   3   6          1.28          1.19         2.88 o                         
  -5   3   6        342.43        333.86         4.58 o                         
  -4   3   6        268.02        262.98         4.49 o                         
  -3   3   6        156.00        162.74         2.93 o                         
  -2   3   6          6.77          8.70         0.85 o                         
  -1   3   6          8.89          2.48         1.11 o                         
   0   3   6       1338.05       1313.22        10.63 o                         
   1   3   6         49.92         52.09         1.53 o                         
   2   3   6          2.30          5.66         1.13 o                         
   3   3   6        284.57        306.90         5.25 o                         
   4   3   6        327.83        291.68         3.45 o                         
   5   3   6         70.32         59.88         2.40 o                         
   6   3   6          0.07          2.91         2.19 o                         
  -6   4   6          2.87          3.78         2.94 o                         
  -5   4   6         89.77         79.01         4.78 o                         
  -4   4   6          7.67          8.98         1.66 o                         
  -3   4   6         36.98         34.33         1.98 o                         
  -2   4   6         13.25          9.30         1.44 o                         
  -1   4   6        719.66        689.48        11.53 o                         
   0   4   6        817.40        892.35         5.59 o                         
   1   4   6         30.26         21.06         1.50 o                         
   2   4   6         81.48         75.18         1.91 o                         
   3   4   6        450.14        450.00         4.99 o                         
   4   4   6        449.61        444.69         8.75 o                         
   5   4   6          0.10          3.66         2.00 o                         
   6   4   6          5.80          8.12         2.00 o                         
  -6   5   6        202.80        199.02         7.91 o                         
  -5   5   6        114.36        111.58         4.55 o                         
  -4   5   6        239.68        256.67         6.37 o                         
  -3   5   6        494.81        505.89         9.18 o                         
  -2   5   6        122.24        121.89         3.54 o                         
  -1   5   6         52.68         45.74         1.50 o                         
   0   5   6        179.08        195.57         2.39 o                         
   1   5   6        639.73        621.16        16.22 o                         
   2   5   6        156.74        160.52         3.13 o                         
   3   5   6         32.68         34.37         2.86 o                         
   4   5   6         84.06         84.75         2.50 o                         
   5   5   6         13.23         12.22         2.16 o                         
   6   5   6         89.74        102.03         3.32 o                         
  -6   6   6          0.30          1.82         3.09 o                         
  -5   6   6          0.18          0.03         2.95 o                         
  -4   6   6         26.71         25.67         2.95 o                         
  -3   6   6        739.76        703.42        11.60 o                         
  -2   6   6        557.66        547.64         7.66 o                         
  -1   6   6         19.49         16.05         1.06 o                         
   0   6   6         31.76         38.35         1.59 o                         
   1   6   6         28.25         29.57         2.39 o                         
   2   6   6        154.95        160.34         4.96 o                         
   3   6   6        325.43        337.42         5.17 o                         
   4   6   6        584.09        516.37         9.04 o                         
   5   6   6         40.71         41.09         2.64 o                         
  -5   7   6         37.59         33.61         3.66 o                         
  -4   7   6          2.95          1.74         2.61 o                         
  -3   7   6          2.63          8.25         2.07 o                         
  -2   7   6        446.47        395.62         4.93 o                         
  -1   7   6         11.59          9.73         1.18 o                         
   0   7   6         75.85         89.97         3.97 o                         
   1   7   6       1321.78       1230.70         6.65 o                         
   2   7   6         54.38         51.17         2.31 o                         
   3   7   6          0.33          2.55         1.77 o                         
   4   7   6         48.08         50.98         3.58 o                         
   5   7   6         19.76         27.35         2.51 o                         
  -5   8   6         36.92         44.86         4.02 o                         
  -4   8   6         48.39         47.25         4.75 o                         
  -3   8   6          9.75          6.67         2.09 o                         
  -2   8   6        161.82        171.22         5.91 o                         
  -1   8   6         12.72         16.39         1.41 o                         
   0   8   6        431.01        440.01         6.01 o                         
   1   8   6        258.18        275.60         4.42 o                         
   2   8   6          0.07          2.44         1.69 o                         
   3   8   6        459.71        472.03         6.76 o                         
   4   8   6          8.21          9.09         2.74 o                         
   5   8   6          5.27         18.94         3.37 o                         
  -5   9   6         32.70         48.51         4.16 o                         
  -4   9   6          0.74          1.93         2.39 o                         
  -3   9   6          0.06          1.90         2.18 o                         
  -2   9   6          1.86          4.77         2.51 o                         
  -1   9   6         24.69         21.02         2.44 o                         
   0   9   6          0.20          1.97         1.35 o                         
   1   9   6        175.00        163.05         3.75 o                         
   2   9   6         17.79         20.08         2.08 o                         
   3   9   6         46.22         46.04         4.28 o                         
   4   9   6         16.32         12.98         3.07 o                         
  -4  10   6         22.11         21.87         2.84 o                         
  -3  10   6         11.97         23.71         3.04 o                         
  -2  10   6         35.40         33.00         3.06 o                         
  -1  10   6        117.70        122.81         4.08 o                         
   0  10   6         49.15         53.30         2.93 o                         
   1  10   6        156.63        149.87         3.55 o                         
   2  10   6        135.74        136.19         4.66 o                         
   3  10   6         91.12         93.59         4.41 o                         
  -3  11   6          5.08          7.10         3.07 o                         
  -2  11   6         67.38         74.61         3.93 o                         
  -1  11   6         91.44        101.48         4.02 o                         
   0  11   6         28.30         30.97         2.76 o                         
   1  11   6          9.26          7.78         2.68 o                         
   2  11   6         57.72         57.55         3.72 o                         
   3  11   6          5.11          8.13         3.11 o                         
  -2  12   6         10.28         13.42         3.11 o                         
  -1  12   6         73.59         81.68         4.17 o                         
   0  12   6        218.48        243.67         7.96 o                         
   1  12   6         22.25         23.49         5.37 o                         
  -6   1   7         78.61         89.21         3.71 o                         
  -5   1   7         44.02         57.19         4.34 o                         
  -4   1   7          3.27          2.24         2.14 o                         
  -3   1   7         11.33         16.24         2.29 o                         
  -2   1   7         45.90         39.18         2.89 o                         
  -1   1   7        539.52        609.32         6.27 o                         
   0   1   7          0.87          4.40         1.98 o                         
   1   1   7       1041.71       1074.47        24.48 o                         
   2   1   7          0.49          1.59         0.42 o                         
   3   1   7         30.90         32.93         1.70 o                         
   4   1   7        182.37        172.41         3.05 o                         
   5   1   7         87.65         79.07         2.84 o                         
   6   1   7         43.23         45.20         2.68 o                         
  -6   2   7         85.20         86.12         3.89 o                         
  -5   2   7         48.90         48.34         2.51 o                         
  -4   2   7         13.94         12.54         1.89 o                         
  -3   2   7         27.95         22.79         2.32 o                         
  -2   2   7         18.76         18.52         3.13 o                         
  -1   2   7        718.71        710.63        26.38 o                         
   0   2   7        308.82        388.14        16.00 o                         
   1   2   7         39.91         45.74         2.64 o                         
   2   2   7       1017.27       1053.88         6.04 o                         
   3   2   7        550.70        582.93        10.59 o                         
   4   2   7         67.45         61.62         1.98 o                         
   5   2   7        356.08        355.02         6.07 o                         
   6   2   7         12.80         21.61         2.36 o                         
  -6   3   7         14.40         10.19         3.11 o                         
  -5   3   7         17.04         24.96         2.56 o                         
  -4   3   7         80.21         81.64         2.65 o                         
  -3   3   7        107.02        105.10         2.74 o                         
  -2   3   7        226.74        215.51         3.29 o                         
  -1   3   7        105.43        104.72         2.48 o                         
   0   3   7         78.96         75.49         2.97 o                         
   1   3   7        136.24        140.20         2.68 o                         
   2   3   7          0.00          2.23         1.16 o                         
   3   3   7       1095.67       1056.92         6.59 o                         
   4   3   7         25.66         26.80         1.67 o                         
   5   3   7        168.84        181.18         4.72 o                         
   6   3   7        100.63        119.53         3.58 o                         
  -6   4   7         16.60         15.60         4.81 o                         
  -5   4   7         12.86         14.52         2.97 o                         
  -4   4   7        235.50        224.21         5.76 o                         
  -3   4   7         69.30         85.23         3.27 o                         
  -2   4   7         50.11         53.06         2.05 o                         
  -1   4   7        175.52        169.97         3.32 o                         
   0   4   7         47.67         48.24         1.24 o                         
   1   4   7         15.84         15.64         1.67 o                         
   2   4   7          1.35          5.44         1.24 o                         
   3   4   7        540.74        543.00         5.80 o                         
   4   4   7        736.87        689.76         5.37 o                         
   5   4   7          1.24          3.70         2.02 o                         
  -6   5   7         11.78         20.06         3.59 o                         
  -5   5   7        235.68        219.11         6.31 o                         
  -4   5   7         95.96        100.70         2.73 o                         
  -3   5   7         58.45         69.32         2.64 o                         
  -2   5   7          2.90          2.55         1.47 o                         
  -1   5   7          0.03          2.01         1.37 o                         
   0   5   7         65.77         75.27         2.36 o                         
   1   5   7         52.77         50.03         2.24 o                         
   2   5   7         21.53         32.30         3.11 o                         
   3   5   7         12.96         13.86         1.99 o                         
   4   5   7        253.72        246.44         4.12 o                         
   5   5   7         36.34         45.91         2.73 o                         
  -6   6   7         69.69         64.52         4.40 o                         
  -5   6   7         10.51         14.05         3.27 o                         
  -4   6   7         46.90         34.57         3.19 o                         
  -3   6   7        227.47        229.00         3.67 o                         
  -2   6   7         15.27         16.39         1.77 o                         
  -1   6   7        437.30        420.80         3.68 o                         
   0   6   7        462.69        457.59         5.77 o                         
   1   6   7        189.22        179.06         4.10 o                         
   2   6   7          2.34          4.04         1.73 o                         
   3   6   7          0.76         18.75         5.32 o                         
   4   6   7         62.43         51.10         2.84 o                         
   5   6   7          1.54          3.19         2.15 o                         
  -5   7   7          8.94          9.72         3.22 o                         
  -4   7   7          4.67          5.04         2.93 o                         
  -3   7   7         19.68         16.96         2.73 o                         
  -2   7   7          0.58          2.94         1.70 o                         
  -1   7   7         13.67         15.12         1.28 o                         
   0   7   7          4.73          6.63         1.39 o                         
   1   7   7          0.07          3.35         1.96 o                         
   2   7   7          4.16          9.78         1.86 o                         
   3   7   7        235.20        223.12         4.22 o                         
   4   7   7          2.13          2.69         2.71 o                         
   5   7   7        166.57        175.94         4.48 o                         
  -5   8   7          8.03         10.85         3.39 o                         
  -4   8   7        160.67        154.60         6.80 o                         
  -3   8   7        762.04        762.86        10.08 o                         
  -2   8   7          2.72          3.52         1.79 o                         
  -1   8   7         17.19         18.01         1.55 o                         
   0   8   7         99.65         91.72         2.43 o                         
   1   8   7          1.32          2.02         2.00 o                         
   2   8   7         21.60         20.92         2.15 o                         
   3   8   7          6.50         11.05         2.06 o                         
   4   8   7          6.03         10.62         2.93 o                         
  -4   9   7        112.37        115.60         4.90 o                         
  -3   9   7         29.70         32.75         2.61 o                         
  -2   9   7         61.12         58.47         3.39 o                         
  -1   9   7         26.60         21.35         2.48 o                         
   0   9   7        338.43        333.36         4.25 o                         
   1   9   7          0.02          2.23         1.86 o                         
   2   9   7         48.16         48.09         2.62 o                         
   3   9   7         52.93         52.29         3.72 o                         
   4   9   7          6.02          9.79         3.15 o                         
  -4  10   7         33.66         42.08         3.99 o                         
  -3  10   7          7.79          7.74         2.37 o                         
  -2  10   7         71.89         72.45         3.77 o                         
  -1  10   7        135.37        139.64         4.37 o                         
   0  10   7          0.39          2.68         3.62 o                         
   1  10   7         75.58         77.64         2.95 o                         
   2  10   7          1.87          5.46         2.59 o                         
   3  10   7         57.24         55.68         3.89 o                         
  -3  11   7         53.39         71.08         4.34 o                         
  -2  11   7          1.66          3.86         2.72 o                         
  -1  11   7         33.07         29.83         3.59 o                         
   0  11   7          1.79          2.87         3.92 o                         
   1  11   7         46.82         64.03         3.91 o                         
   2  11   7        239.37        250.07        12.54 o                         
  -1  12   7          0.49          4.19         4.31 o                         
   0  12   7        123.09        143.21         6.87 o                         
  -6   0   8        668.50        711.89        12.42 o                         
  -5   0   8         95.11        105.99         5.68 o                         
  -4   0   8        318.63        281.20         7.38 o                         
  -3   0   8        734.67        739.38        10.86 o                         
  -2   0   8        110.10        107.94         4.88 o                         
  -1   0   8         47.81         36.91         3.67 o                         
   0   0   8        389.88        479.08         8.78 o                         
   1   0   8         99.94         92.04         4.87 o                         
   2   0   8        911.30        913.85        14.89 o                         
   3   0   8       1157.42       1182.04         6.89 o                         
   4   0   8          0.00          0.60         2.30 o                         
   5   0   8          0.11         27.10         3.34 o                         
  -6   1   8         39.36         35.23         4.05 o                         
  -5   1   8        109.04        116.33         7.46 o                         
  -4   1   8         64.33         55.17         3.06 o                         
  -3   1   8          4.72          5.37         2.24 o                         
  -2   1   8        245.66        236.90         4.57 o                         
  -1   1   8        863.01        884.61         9.48 o                         
   0   1   8          2.39          4.05         2.16 o                         
   1   1   8        108.38        105.58         3.64 o                         
   2   1   8          6.89          4.65         1.60 o                         
   3   1   8        339.27        342.18         3.83 o                         
   4   1   8         25.48         24.25         1.60 o                         
   5   1   8          6.02         13.04         2.06 o                         
  -6   2   8         97.30        105.02         5.80 o                         
  -5   2   8         97.27         82.54         4.01 o                         
  -4   2   8         39.07         46.02         2.42 o                         
  -3   2   8        683.71        711.25         7.55 o                         
  -2   2   8        391.28        384.55         5.64 o                         
  -1   2   8        357.03        330.20         5.20 o                         
   0   2   8        109.45         98.24         3.42 o                         
   1   2   8        216.61        213.67         4.59 o                         
   2   2   8         60.60         59.23         2.00 o                         
   3   2   8         43.43         54.75         1.90 o                         
   4   2   8         88.60         96.33         2.35 o                         
   5   2   8         15.70         16.06         2.14 o                         
  -6   3   8         16.78         16.30         3.41 o                         
  -5   3   8         83.84         76.63         2.95 o                         
  -4   3   8          2.75          4.31         1.83 o                         
  -3   3   8         34.08         55.48         4.04 o                         
  -2   3   8         42.95         47.34         2.45 o                         
  -1   3   8        122.57         86.60         2.29 o                         
   0   3   8         23.71         25.56         1.73 o                         
   1   3   8          6.80          7.07         2.60 o                         
   2   3   8         91.86         90.15         2.06 o                         
   3   3   8         33.97         37.25         1.96 o                         
   4   3   8         24.44         24.28         1.73 o                         
   5   3   8          0.49          1.18         1.74 o                         
  -6   4   8         14.49         17.27         3.45 o                         
  -5   4   8         39.50         33.60         3.42 o                         
  -4   4   8         26.00         23.86         2.14 o                         
  -3   4   8         24.48         46.52         2.35 o                         
  -2   4   8          2.09          3.65         1.67 o                         
  -1   4   8        117.02        115.99         2.58 o                         
   0   4   8          0.80          2.08         0.97 o                         
   1   4   8        588.00        549.63         4.50 o                         
   2   4   8          9.39         13.20         1.53 o                         
   3   4   8         88.37         86.21         2.46 o                         
   4   4   8         14.93         14.81         1.63 o                         
   5   4   8          0.62          2.08         1.77 o                         
  -6   5   8         24.65         24.99         3.80 o                         
  -5   5   8         39.34         39.77         3.58 o                         
  -4   5   8         75.36         67.37         2.61 o                         
  -3   5   8        132.85        115.59         3.42 o                         
  -2   5   8        351.68        354.70         8.55 o                         
  -1   5   8        339.41        333.91         7.00 o                         
   0   5   8        416.74        394.19         5.62 o                         
   1   5   8         48.52         37.25         1.64 o                         
   2   5   8        127.70        120.71         2.56 o                         
   3   5   8        142.31        156.56         3.08 o                         
   4   5   8         19.04         23.36         2.32 o                         
   5   5   8         33.98         49.00         3.20 o                         
  -5   6   8          1.81          3.86         3.02 o                         
  -4   6   8         23.22         18.67         3.06 o                         
  -3   6   8        587.62        533.68         7.01 o                         
  -2   6   8         76.46         72.28         2.97 o                         
  -1   6   8          0.74          2.72         1.25 o                         
   0   6   8          4.04          4.80         1.71 o                         
   1   6   8          2.18          3.09         2.08 o                         
   2   6   8         18.49         27.63         2.70 o                         
   3   6   8        384.10        376.96         5.33 o                         
   4   6   8         89.42         81.52         3.17 o                         
   5   6   8         21.35         19.91         2.55 o                         
  -5   7   8          0.65          5.02         3.22 o                         
  -4   7   8        286.90        286.62         6.57 o                         
  -3   7   8         44.62         53.40         3.47 o                         
  -2   7   8        195.95        175.66         3.49 o                         
  -1   7   8        222.17        223.45         3.41 o                         
   0   7   8        397.03        403.16         5.95 o                         
   1   7   8        195.71        207.30         4.68 o                         
   2   7   8        239.45        227.20         4.25 o                         
   3   7   8          4.84         11.28         3.26 o                         
   4   7   8         13.14         19.52         3.06 o                         
  -4   8   8         73.15         75.78         4.28 o                         
  -3   8   8          5.18          6.90         2.81 o                         
  -2   8   8        152.86        157.31         6.57 o                         
  -1   8   8        148.81        130.62         6.34 o                         
   0   8   8         92.67        114.11         3.66 o                         
   1   8   8        212.30        196.98         4.71 o                         
   2   8   8         10.35         11.53         2.07 o                         
   3   8   8          0.35          2.03         2.15 o                         
   4   8   8          0.26          1.56         2.79 o                         
  -4   9   8          0.31          1.16         3.03 o                         
  -3   9   8         91.33        106.49         4.46 o                         
  -2   9   8         26.51         19.74         2.19 o                         
  -1   9   8         13.74         13.26         2.96 o                         
   0   9   8         12.65         11.84         2.21 o                         
   1   9   8        100.71         95.61         3.19 o                         
   2   9   8         41.49         38.25         2.60 o                         
   3   9   8         56.85         73.60         6.79 o                         
  -3  10   8          5.52          6.94         3.14 o                         
  -2  10   8          0.19          4.08         2.67 o                         
  -1  10   8         23.96         33.35         4.90 o                         
   0  10   8         84.94         88.83         5.59 o                         
   1  10   8        121.22        122.60         3.59 o                         
   2  10   8         47.13         51.97         3.65 o                         
  -2  11   8         19.19         20.80         3.17 o                         
  -1  11   8          8.00          9.28         4.65 o                         
   0  11   8         36.52         41.31         5.02 o                         
   1  11   8          0.65          1.37         2.91 o                         
  -6   1   9         25.30         31.27         2.77 o                         
  -5   1   9          4.87         13.77         2.79 o                         
  -4   1   9        247.31        234.88         5.12 o                         
  -3   1   9         47.97         60.44         4.64 o                         
  -2   1   9         64.72         64.00         3.45 o                         
  -1   1   9       1874.29       1823.02        12.22 o                         
   0   1   9         19.44         19.15         2.65 o                         
   1   1   9        170.07        171.14         4.56 o                         
   2   1   9        112.50        111.84         4.23 o                         
   3   1   9        208.41        198.34         3.10 o                         
   4   1   9          8.83          8.59         1.93 o                         
   5   1   9         19.26         26.28         2.48 o                         
  -6   2   9        108.69        124.44         6.03 o                         
  -5   2   9         23.56         27.35         2.78 o                         
  -4   2   9         64.66         45.00         2.57 o                         
  -3   2   9        101.94        119.19        10.36 o                         
  -2   2   9         85.76         78.19         5.07 o                         
  -1   2   9        484.92        432.45        11.65 o                         
   0   2   9        302.14        311.93         5.63 o                         
   1   2   9         14.41         16.63         2.73 o                         
   2   2   9         42.28         48.16         2.24 o                         
   3   2   9        179.11        168.88         2.82 o                         
   4   2   9          0.23          0.73         1.76 o                         
   5   2   9          2.56          6.63         2.31 o                         
  -6   3   9         35.22         45.05         4.00 o                         
  -5   3   9        387.62        394.89         5.62 o                         
  -4   3   9         11.30         12.47         2.08 o                         
  -3   3   9        107.44        118.26         4.26 o                         
  -2   3   9        117.59        119.08         3.01 o                         
  -1   3   9         48.35         46.38         2.36 o                         
   0   3   9        318.30        304.12         6.88 o                         
   1   3   9         60.80         67.01         3.48 o                         
   2   3   9         68.43         67.30         1.99 o                         
   3   3   9        420.52        401.18         4.51 o                         
   4   3   9         71.44         64.90         2.44 o                         
   5   3   9          0.71          4.77         2.32 o                         
  -5   4   9          9.12          8.72         3.05 o                         
  -4   4   9          2.93          3.05         1.92 o                         
  -3   4   9         35.49         24.80         2.17 o                         
  -2   4   9        257.98        257.14         7.07 o                         
  -1   4   9        266.26        242.38         7.29 o                         
   0   4   9        318.00        334.35         6.64 o                         
   1   4   9         10.41         11.93         1.48 o                         
   2   4   9         29.80         29.13         1.66 o                         
   3   4   9         63.18         70.75         2.40 o                         
   4   4   9         10.95         13.75         1.78 o                         
   5   4   9         11.46         16.14         2.53 o                         
  -5   5   9          1.41          4.92         3.04 o                         
  -4   5   9         26.86         23.79         2.22 o                         
  -3   5   9        292.57        276.34         4.37 o                         
  -2   5   9         68.24         64.83         2.54 o                         
  -1   5   9        306.98        288.96         3.99 o                         
   0   5   9         12.64         13.80         1.29 o                         
   1   5   9        261.11        273.82         4.98 o                         
   2   5   9         87.00         97.42         2.48 o                         
   3   5   9         32.25         42.87         2.15 o                         
   4   5   9          0.23          2.62         2.05 o                         
  -5   6   9          9.12          5.25         3.13 o                         
  -4   6   9         30.09         34.48         3.42 o                         
  -3   6   9         49.79         56.75         2.65 o                         
  -2   6   9        384.93        376.97         4.89 o                         
  -1   6   9         52.31         45.48         2.28 o                         
   0   6   9        329.46        363.57         4.97 o                         
   1   6   9         36.38         33.11         2.81 o                         
   2   6   9          6.38         12.24         2.10 o                         
   3   6   9          2.36          5.32         2.10 o                         
   4   6   9         10.06         11.24         2.34 o                         
  -5   7   9          4.67         11.50         3.42 o                         
  -4   7   9        204.48        197.72         5.79 o                         
  -3   7   9        219.90        198.71         5.47 o                         
  -2   7   9        127.31        118.68         3.87 o                         
  -1   7   9        156.87        155.79         3.56 o                         
   0   7   9        305.57        275.43         5.33 o                         
   1   7   9        282.43        248.36         5.29 o                         
   2   7   9          1.59          5.65         2.12 o                         
   3   7   9         32.82         38.34         2.70 o                         
   4   7   9         27.55         23.77         3.31 o                         
  -4   8   9         61.99         61.98         7.51 o                         
  -3   8   9         60.16         54.18         3.67 o                         
  -2   8   9          2.31          3.89         2.24 o                         
  -1   8   9        161.76        167.12         7.24 o                         
   0   8   9         34.67         37.87         2.79 o                         
   1   8   9        220.87        207.51         7.00 o                         
   2   8   9         17.02         19.64         2.97 o                         
   3   8   9         17.54         19.52         2.54 o                         
  -3   9   9        191.82        209.51         5.85 o                         
  -2   9   9          0.04         -0.54         2.52 o                         
  -1   9   9         11.99          9.87         4.54 o                         
   0   9   9         11.14         17.28         4.38 o                         
   1   9   9        181.46        172.30         4.10 o                         
   2   9   9          5.48          8.67         2.14 o                         
   3   9   9         20.99         18.81         3.24 o                         
  -2  10   9         69.02         71.86         6.30 o                         
  -1  10   9          0.04          4.20         4.27 o                         
   0  10   9          0.03          4.11         4.25 o                         
   1  10   9         94.45         87.38         3.34 o                         
   2  10   9          0.37          1.53         2.73 o                         
  -1  11   9         48.56         58.98         6.12 o                         
   0  11   9          5.94          6.09         4.39 o                         
  -6   0  10        105.81        134.43         6.98 o                         
  -5   0  10        658.05        638.97        12.22 o                         
  -4   0  10         50.45         29.82         4.50 o                         
  -3   0  10          2.40          9.93         3.66 o                         
  -2   0  10       1168.03       1075.84        14.27 o                         
  -1   0  10        253.25        259.25         7.61 o                         
   0   0  10        299.39        338.21         8.77 o                         
   1   0  10         68.33         75.36         5.32 o                         
   2   0  10         70.03         69.68         5.35 o                         
   3   0  10        209.52        185.79         7.63 o                         
   4   0  10        233.24        240.22        21.29 o                         
   5   0  10         22.52         26.98         3.45 o                         
  -6   1  10         23.49         27.44         2.88 o                         
  -5   1  10        234.29        236.39         5.69 o                         
  -4   1  10        122.99        118.76         5.37 o                         
  -3   1  10         51.04         44.59         3.20 o                         
  -2   1  10         59.64         54.01         3.36 o                         
  -1   1  10        101.74         87.78         3.80 o                         
   0   1  10        100.65        108.18         4.09 o                         
   1   1  10         64.06         68.44         7.99 o                         
   2   1  10         58.98         57.85         2.24 o                         
   3   1  10          0.51          4.79         2.41 o                         
   4   1  10          2.47          1.98         1.95 o                         
   5   1  10         47.56         48.10         2.74 o                         
  -5   2  10         35.94         37.68         3.25 o                         
  -4   2  10         11.33         10.33         2.17 o                         
  -3   2  10         28.80         40.35         3.19 o                         
  -2   2  10         31.83         35.34         3.11 o                         
  -1   2  10        410.31        414.94         6.60 o                         
   0   2  10        141.23        149.85         5.71 o                         
   1   2  10        523.80        490.21        13.19 o                         
   2   2  10        340.84        337.02         7.20 o                         
   3   2  10         45.49         56.38         2.56 o                         
   4   2  10          5.60          7.58         1.97 o                         
   5   2  10         24.75         26.71         2.80 o                         
  -5   3  10          3.38          8.73         2.34 o                         
  -4   3  10         51.78         47.99         2.72 o                         
  -3   3  10         74.66         85.87         4.61 o                         
  -2   3  10         66.34         60.94         2.59 o                         
  -1   3  10         58.56         60.89         2.34 o                         
   0   3  10        218.35        227.81         6.46 o                         
   1   3  10         15.23         19.68         3.06 o                         
   2   3  10        169.33        150.51         2.71 o                         
   3   3  10        566.51        546.57         4.95 o                         
   4   3  10          6.73          6.56         1.95 o                         
  -5   4  10          1.93          4.22         2.98 o                         
  -4   4  10         55.18         57.74         2.85 o                         
  -3   4  10         41.08         43.94         2.50 o                         
  -2   4  10        381.22        392.16         7.31 o                         
  -1   4  10        153.51        146.31         3.62 o                         
   0   4  10         98.69         87.90         3.26 o                         
   1   4  10         73.77         62.63         3.40 o                         
   2   4  10         40.06         34.40         1.79 o                         
   3   4  10        236.40        222.46         3.75 o                         
   4   4  10          3.19          2.42         2.05 o                         
  -5   5  10        174.00        182.48         5.84 o                         
  -4   5  10        170.48        169.83         4.58 o                         
  -3   5  10        179.06        174.03         6.81 o                         
  -2   5  10        172.31        163.70         3.58 o                         
  -1   5  10        414.00        373.46         4.62 o                         
   0   5  10        357.38        357.80         9.30 o                         
   1   5  10         10.29         13.92         1.49 o                         
   2   5  10         19.21         26.65         1.85 o                         
   3   5  10          3.93         14.85         1.86 o                         
   4   5  10         59.67         60.31         2.60 o                         
  -4   6  10         15.99         28.57         3.36 o                         
  -3   6  10         68.85         62.57         2.80 o                         
  -2   6  10         52.76         50.67         2.81 o                         
  -1   6  10        151.91        148.74         6.06 o                         
   0   6  10         21.49         20.41         2.23 o                         
   1   6  10        119.35        123.11         3.60 o                         
   2   6  10         33.09         27.78         2.40 o                         
   3   6  10         36.74         31.77         2.57 o                         
   4   6  10         18.34         23.86         2.66 o                         
  -4   7  10         82.97         88.83         4.45 o                         
  -3   7  10        108.11         96.92         4.22 o                         
  -2   7  10         10.84         16.88         2.13 o                         
  -1   7  10         27.15         32.51         2.28 o                         
   0   7  10         89.40         94.83         3.78 o                         
   1   7  10         50.16         40.56         3.15 o                         
   2   7  10          0.05          2.11         2.08 o                         
   3   7  10         45.25         41.67         2.87 o                         
  -3   8  10         10.75         12.69         3.02 o                         
  -2   8  10         22.21         32.94         3.69 o                         
  -1   8  10         26.85         28.74         4.98 o                         
   0   8  10        111.59        109.04         4.02 o                         
   1   8  10         28.88         31.93         2.98 o                         
   2   8  10         71.87         78.59         3.29 o                         
   3   8  10        127.96        139.58         4.19 o                         
  -3   9  10          0.49          3.60         2.97 o                         
  -2   9  10          0.64          2.34         4.73 o                         
  -1   9  10          0.02          1.18         4.44 o                         
   0   9  10         37.23         20.36         4.73 o                         
   1   9  10         93.05         84.63         3.38 o                         
   2   9  10         10.57         13.63         2.46 o                         
  -1  10  10          4.79          3.05         4.85 o                         
   0  10  10         39.89         40.50         5.46 o                         
  -5   1  11         83.08         77.68         4.23 o                         
  -4   1  11         67.98         54.39         4.02 o                         
  -3   1  11        216.94        228.64         5.50 o                         
  -2   1  11         64.32         63.08         3.67 o                         
  -1   1  11        493.31        464.25         7.32 o                         
   0   1  11          6.89          9.56         2.97 o                         
   1   1  11          0.01          1.58         2.87 o                         
   2   1  11         59.83         50.16         3.84 o                         
   3   1  11         28.72         27.99         2.84 o                         
   4   1  11         11.54         12.86         2.20 o                         
  -5   2  11         68.71         54.36         3.77 o                         
  -4   2  11         10.97          9.19         2.34 o                         
  -3   2  11         99.78         97.00         4.52 o                         
  -2   2  11       1007.05        979.44        10.31 o                         
  -1   2  11        319.50        349.50        21.44 o                         
   0   2  11          0.58          2.50         2.78 o                         
   1   2  11        126.81        108.46         4.49 o                         
   2   2  11        512.68        484.09         8.74 o                         
   3   2  11         24.75         25.37         2.28 o                         
   4   2  11         16.27         15.08         2.28 o                         
  -5   3  11         74.54         81.45         3.42 o                         
  -4   3  11         12.92         15.64         2.43 o                         
  -3   3  11          4.19         25.39         2.49 o                         
  -2   3  11        117.83        100.11         3.09 o                         
  -1   3  11        101.22         86.87         2.73 o                         
   0   3  11          6.75          4.45         2.82 o                         
   1   3  11        387.24        393.68        15.18 o                         
   2   3  11         30.28         40.60         1.93 o                         
   3   3  11          2.70          5.70         1.93 o                         
   4   3  11          8.77         10.59         2.16 o                         
  -5   4  11          9.90          8.53         3.91 o                         
  -4   4  11         24.60         18.20         2.44 o                         
  -3   4  11         51.42         60.43         3.25 o                         
  -2   4  11         37.52         29.17         2.31 o                         
  -1   4  11        560.39        559.65         5.66 o                         
   0   4  11          2.50          6.37         2.92 o                         
   1   4  11         91.04         74.37         4.02 o                         
   2   4  11        496.52        470.13         6.41 o                         
   3   4  11         35.87         39.67         2.70 o                         
   4   4  11         11.44         15.65         2.60 o                         
  -4   5  11         10.07         11.65         4.28 o                         
  -3   5  11        239.09        235.54         4.52 o                         
  -2   5  11         47.48         44.37         3.70 o                         
  -1   5  11        104.67        106.16         4.42 o                         
   0   5  11         43.56         44.16         3.63 o                         
   1   5  11        147.87        146.47         4.06 o                         
   2   5  11         29.93         28.97         2.24 o                         
   3   5  11         10.09         11.21         1.88 o                         
  -4   6  11         17.93         16.17         3.24 o                         
  -3   6  11         24.27         25.37         2.42 o                         
  -2   6  11          9.49          5.85         1.97 o                         
  -1   6  11         13.94         13.21         3.11 o                         
   0   6  11         96.44        116.67         3.56 o                         
   1   6  11         29.94         36.80         2.79 o                         
   2   6  11          3.60          2.73         2.15 o                         
   3   6  11          0.23          4.39         2.27 o                         
  -3   7  11          2.02          5.98         2.72 o                         
  -2   7  11         33.43         34.45         4.81 o                         
  -1   7  11          1.29          2.35         1.99 o                         
   0   7  11         35.41         35.80         2.67 o                         
   1   7  11          0.05          3.27         2.56 o                         
   2   7  11         25.94         27.91         2.64 o                         
  -3   8  11         53.14         69.08         4.03 o                         
  -2   8  11         79.58         97.26         4.49 o                         
  -1   8  11          9.56          6.10         4.68 o                         
   0   8  11         62.77         64.32         3.61 o                         
   1   8  11         26.18         24.55         3.14 o                         
   2   8  11         30.88         35.04         2.91 o                         
  -1   9  11          1.88          3.19         4.71 o                         
   0   9  11          0.26          4.49         4.62 o                         
  -5   0  12          5.32         -1.00         4.40 o                         
  -4   0  12          4.47          9.83         4.64 o                         
  -3   0  12        221.47        213.21         8.07 o                         
  -2   0  12        117.57        102.89         6.23 o                         
  -1   0  12         38.39         27.47         4.78 o                         
   0   0  12          3.63          5.57         4.22 o                         
   1   0  12        182.84        180.21         7.88 o                         
   2   0  12        107.39        101.19         6.84 o                         
   3   0  12          4.54          7.54         4.91 o                         
  -5   1  12         10.99          6.61         3.29 o                         
  -4   1  12         60.03         44.77         3.81 o                         
  -3   1  12         67.81         75.30         4.96 o                         
  -2   1  12          0.62          8.92         3.10 o                         
  -1   1  12        172.42        167.22         5.23 o                         
   0   1  12         59.76         70.86         4.12 o                         
   1   1  12         35.74         34.73         3.69 o                         
   2   1  12          1.47          3.17         3.17 o                         
   3   1  12          6.55         12.25         3.17 o                         
  -4   2  12         46.67         45.21         3.37 o                         
  -3   2  12         54.34         56.56         6.02 o                         
  -2   2  12          5.98          6.05         3.06 o                         
  -1   2  12          1.17          6.18         3.01 o                         
   0   2  12        242.48        253.67         6.24 o                         
   1   2  12        582.58        538.76         8.69 o                         
   2   2  12          7.78          9.76         3.34 o                         
   3   2  12         38.22         37.24         2.55 o                         
  -4   3  12          8.32          6.19         2.30 o                         
  -3   3  12         36.59         34.86         2.67 o                         
  -2   3  12         29.84         33.08         2.70 o                         
  -1   3  12        100.45         95.07         4.45 o                         
   0   3  12          1.77          5.60         3.11 o                         
   1   3  12         15.40         16.75         3.51 o                         
   2   3  12        228.88        212.56         4.04 o                         
   3   3  12         18.97         23.05         2.38 o                         
  -4   4  12         12.74         17.86         2.57 o                         
  -3   4  12         73.16         78.58         3.27 o                         
  -2   4  12         25.32         32.89         2.48 o                         
  -1   4  12          7.43          8.54         3.14 o                         
   0   4  12         21.18         16.06         3.30 o                         
   1   4  12          3.65          6.43         3.35 o                         
   2   4  12         25.57         24.19         2.08 o                         
   3   4  12          9.83          8.63         2.32 o                         
  -4   5  12         33.14         38.25         3.71 o                         
  -3   5  12         35.62         36.09         3.14 o                         
  -2   5  12         34.10         42.23         3.60 o                         
  -1   5  12          1.44         10.14         3.19 o                         
   0   5  12         24.85         26.11         3.48 o                         
   1   5  12        264.01        279.93         5.40 o                         
   2   5  12        130.07        148.03         3.73 o                         
   3   5  12         32.69         29.60         3.80 o                         
  -3   6  12          6.02          5.99         2.25 o                         
  -2   6  12          5.66          5.69         3.04 o                         
  -1   6  12         24.97         29.59         3.52 o                         
   0   6  12          1.62          2.91         2.26 o                         
   1   6  12          0.55          1.68         2.37 o                         
   2   6  12        193.62        200.33         4.65 o                         
  -2   7  12          3.05          3.24         3.06 o                         
  -1   7  12          1.85          2.39         3.20 o                         
   0   7  12          1.90          5.37         2.38 o                         
   1   7  12         30.36         31.18         3.31 o                         
  -1   8  12        307.96        334.78        10.85 o                         
   0   8  12          2.63          5.54         2.71 o                         
  -4   1  13         45.28         63.97         4.74 o                         
  -3   1  13         81.94         86.79         4.52 o                         
  -2   1  13         14.72         20.48         3.51 o                         
  -1   1  13         11.73         14.45         3.46 o                         
   0   1  13         38.38         50.80         4.03 o                         
   1   1  13          2.74          4.02         3.42 o                         
   2   1  13         27.88         29.90         3.95 o                         
   3   1  13         33.55         40.94         3.50 o                         
  -4   2  13          0.04          1.63         2.42 o                         
  -3   2  13          4.18          8.38         2.41 o                         
  -2   2  13          5.64          5.44         3.12 o                         
  -1   2  13         48.43         45.82         3.90 o                         
   0   2  13          0.03          3.79         3.30 o                         
   1   2  13        125.38        134.46         5.37 o                         
   2   2  13         32.62         42.39         4.18 o                         
  -3   3  13        113.23        117.45         3.81 o                         
  -2   3  13         34.74         35.64         3.82 o                         
  -1   3  13          1.08          8.11         3.24 o                         
   0   3  13         46.84         42.80         4.06 o                         
   1   3  13         57.32         54.43         4.25 o                         
   2   3  13         11.96         19.67         2.92 o                         
  -3   4  13         20.30         30.59         2.83 o                         
  -2   4  13          3.83          3.26         3.27 o                         
  -1   4  13         10.01         14.55         3.43 o                         
   0   4  13          2.79          4.88         3.31 o                         
   1   4  13        142.01        141.11         7.22 o                         
   2   4  13        104.43        113.91         6.18 o                         
  -3   5  13          0.11          4.12         3.23 o                         
  -2   5  13          0.85          2.12         3.19 o                         
  -1   5  13          7.69         15.85         3.51 o                         
   0   5  13          0.98          5.13         3.40 o                         
   1   5  13          0.84          3.95         2.57 o                         
  -2   6  13          3.31          6.97         3.48 o                         
  -1   6  13        109.71        130.65         5.40 o                         
   0   6  13          6.64          9.56         2.63 o                         
   1   6  13         68.62         69.49         3.67 o                         
  -3   0  14        100.94        125.71         7.52 o                         
  -2   0  14        138.06        145.71         7.92 o                         
  -1   0  14         44.70         49.30         6.15 o                         
   0   0  14          0.71          6.69         5.10 o                         
   1   0  14         23.41         31.67         5.77 o                         
   2   0  14         71.32         76.96         7.37 o                         
  -3   1  14        106.76        126.91         5.39 o                         
  -2   1  14          2.10          7.16         3.44 o                         
  -1   1  14         23.88         27.04         3.82 o                         
   0   1  14         59.08         64.82         5.73 o                         
   1   1  14          4.83          6.16         3.50 o                         
   2   1  14          5.39         11.17         3.85 o                         
  -3   2  14         11.50         16.71         2.69 o                         
  -2   2  14        156.50        187.61         6.03 o                         
  -1   2  14         23.86         40.82         4.12 o                         
   0   2  14         15.65         19.88         3.78 o                         
   1   2  14          6.83         15.93         3.91 o                         
  -2   3  14          0.10          0.90         3.41 o                         
  -1   3  14          0.02          2.27         3.34 o                         
   0   3  14          2.89          4.13         3.40 o                         
   1   3  14         15.10         17.42         3.87 o                         
  -2   4  14         42.03         40.25         4.19 o                         
  -1   4  14         42.03         39.53         4.21 o                         
   0   4  14          6.92          7.29         3.64 o                         
                                                                                
